# Supplementary material for: Comparing human exposure to fine particulate matter in low and high-income countries: A systematic review of studies measuring personal PM2.5 exposure
Source: Sci Total Environ. Author manuscript; Available in PMC 2023 Sep 15. (PMC7615091; doi:10.1016/j.scitotenv.2022.155207)
Supplement: Supplementary tables [file EMS187688-supplement-Supplementary_tables.xlsx]

## Sheet: S1 Exposure summary
Table S1: Summary of personal PM2.5 exposure, ambient PM2.5 concentration and characteristics of studies reviewed
Author	Location	Urban or rural	Income group*	Gender	Category	Health Status	Smoking status	Age	Season	Heating/Cooking/Intervention type	Monitoring time period	Participant number	Valid measurements	Sampling time	Mean/ median (µg/m3)	Standard deviation (µg/m3)	Summary Statistic	Personal monitor	Monitor type	Monitor time resolution	Ambient mean/ median (µg/m3)	Personal/ambient ratio	Personal to ambient correlation (r = Pearson's, rs = Spearman's, R2 = coefficient of determination)	Quality
Adgate et al., 2003	Minneapolis, Minnesota, USA	Urban	HIC	Both	General adult population	Not reported	Non-smokers	Adult	All	Not reported	26/04/1999 to 21/11/1999	32	332	24 hours each sample, sampled for two consecutive days, repeated at least 6 times across seasons.	26.4	30.2	Arithmetic	PM2.5 inertial impactor environmental monitoring inlets and air sampling pumps.	Time-integrated	1440 minutes	10.1	2.61386	r= 0.02	Low
Arhami et al., 2009	San Gabriel, Los Angeles, USA	Urban	HIC	Both	Medical condition	Coronary Artery Disease	Non-smokers	Elderly	Winter	Not reported	06/07/2005 to 01/12/2006	49	198	24 hours each sample run for 5 consecutive days completed twice.	13.8	10.9	Arithmetic	Each PEM consists of an inlet, a Sioutas impactor, and a Leland Legacy pump (SKC, Inc.)	Time-integrated	1440 minutes	20.1	0.686567	rs =0.49	Moderate
									Summer		06/07/2005 to 01/12/2006	49	229		14.5	6.6					24.5	0.591837	rs =0.30
	Riverside, California, USA								Winter		04/01/2007 to 16/02/2007	18	74		6.5	3.7					11.6	0.560345	rs = 0.29
									Summer		23/08/2006 to 13/10/2006	18	88		11.8	5.5					22.1	0.533937	rs =0.25
Borgini et al., 2011	Milan, Italy	Urban	HIC	Both	School Children	Not reported	Non-smokers	Child	Winter	Not reported	01/11/2006 to 31/12/2006	90	90	Approximately 21 hours per sample	75.9	-	Arithmetic	Personal exposure was monitored using SidePak (TSI Inc., Model AM510, Shoreview, MN, USA) portable (0.46 kg, 106 × 92 × 70 mm) nephelometers	Time-resolved	10 seconds	65.3	1.16233	r= 0.63	High
Brauer et al., 2000	Bankska Bystrica, Slovakia	Rural	HIC	Both	School children and adult	Healthy	Non-smokers	Adult and Child	Summer	Not reported	17/06/1997 to 18/09/1997	49	35	24 hours each sample for summer and winter	88	44	Arithmetic	Personal environmental monitors (MSP Corp), pumps (Universal PCXR4, SKC Inc). Teflon filter	Time-integrated	1440 minutes	22	4	-	High
									Winter		17/11/1997 to 10/03/1998	49	46		69	43					32	2.15625	-
Brown et al., 2009	Boston, USA	Urban	HIC	Both	General adult population	Not reported	Non-smokers	Adult	Winter	Not reported	01/11/1999 to 31/01/2000	15	75	24 hours for each sample over 7 consecutive days	12	6	Arithmetic	All personal samples were collected using a multi-pollutant sampler, comprising Harvard Personal Environmental Monitors (HPEMs). PM2.5 samples were collected using HPEMs, small inertial impactors that collected PM2.5 on 37-mm Teflon filters.	Time-integrated	1440 minutes	9.9	1.21212	-	Moderate
									Summer		01/06/2000 to 31/07/2000	15	82		10	6.2					11.8	0.847458	-
Buonanno et al., 2015	Ceccano, Italy	Rural	HIC	Female	General adult population	Not reported	Both	Adult	Not reported	Gas	Not reported	15	15	24 hours per sample	40.8	-	Median	DustTrak™ DRX Aerosol Monitor Model 8534 (TSI Incorporated, St. Paul, MN, USA).	Time-resolved	30 seconds	-	-	-	Moderate
Chen et al., 2018	Hong Kong	Urban	HIC	Both	General adult population	Healthy	Non-smokers	Adult	All	Gas and electricity	01/07/2014 to 31/03/2015	48	161	24 hours repeated two to four times across summer and winter	35.4	19.5	Arithmetic	Personal Environmental Monitor (PEM, Model 200, MSP Corp., Shoreview, MN, USA) together with a Leland Legacy pump (SKC Inc., Eighty-Four, PA, USA)	Time-integrated	1440 minutes	35.3	1.00283	Summer R2 = 0.33 Winter R2 = 0.41	High
Donaire-Gonzalez et al., 2019	Sabadell, Spain	Urban	HIC	Both	School Children	Healthy	Non-smokers	Child	All	Predominantly gas	2014	42	42	24 hours each sample monitored twice	18.9	-	Median	PM2.5 time-integrated mass was collected gravimetrically using 37-mm Teflon filters held in a cyclone (model GK2.05 SH, BGI Inc., Waltham MA, USA) with an aerodynamic cut point of 2.5 μm and connected to a BGI/Mesa Labs A4004 pump working at 3.5 L/min.	Time-integrated	1440 minutes	11.7	1.61538	-	High
	Bradford, UK	Urban		Both	School Children	Healthy	Non-smokers	Child	All	Not reported	2014	42	42		10.9	-	Median				7.4	1.47297
	Barcelona, Spain	Urban		Female	Pregnant	Healthy	Non-smokers	Adult	All	Predominantly gas	2014	58	58		12.8	-	Median				10.4	1.23077
	Poitiers, France	Rural		Both	School Children	Healthy	Non-smokers	Child	All	Predominantly gas	2014	32	32		7.7	-	Median				10.5	0.733333
	Grenoble, France	Urban		Female	Pregnant	Healthy	Non-smokers	Adult	All	Predominantly gas	2014	49	49		6.4	-	Median				8.9	0.719101
Ducret-Stich et al., 2012	Riverside and Whittier, USA	Urban	HIC	Both	School Children	Asthma	Non-smokers	Child	Autumn	Not reported	01/08/2003 to 15/12/2003 01/07/2004 to 30/11/2004	63	495	24 hours each sample over 10-consecutive days	20.4	14.6	Arithmetic	1-min average PM2.5 using the personal DataRAM (MIE pDR-1200; Thermo Electron Corp., Franklin, MA, USA). The pDR is an integrated nephelometer with a 2.5-μm sharp-cut cyclone (BGI model GK 2.05, KTL cyclone, GI Inc., Waltham, MA, USA) operated at 4 L/min.	Time-resolved and Time-integrated	1 minute	22.5	0.906667	r=0.84	High
Ebelt et al., 2000	Vancouver, Canada	Urban	HIC	Both	Medical condition	COPD	Non-smokers	Elderly	All	Not reported	21/04/1998 to 25/09/1998	16	106	24 hours each sample repeated 7 times	18.2	14.6	Arithmetic	PM 2.5 impactors (PEM, MSP Corp.) loaded with 37- mm 2-μm-pore size Teflon filters (Teflo, R2PJ037, Gelman Sciences).	Time-integrated	1440 minutes	11.4	1.59649	r = 0.48	Moderate
Folino et al., 2009	Padua, Italy	Urban	HIC	Both	Medical condition	Myocardial Infarction	Both	Adult	Winter	Not reported	15/01/2007 to 15/02/2007	40	36	24 hours each sample	62.1	27.9	Arithmetic	Miniaturized cascade impactor (Personal Cascade Impactor Sampler, SKC Inc., 84, USA) (PCIS) that consists of four impaction stages, followed by an after-filter. The PCIS was connected to a flow-controlled battery-operated pump (Leland Legacy, SKC Inc.) 25 mm Teflon filter (PTFE, 0.5 µm pore, SKC Inc.)	Time-integrated	1440 minutes	-	-	-	Moderate
									Summer		15/06/2006 to 15/07/2006	40	39		33.9	12.7					-	-	-
									Spring		15/04/2007 to 15/05/2007	40	30		30.8	14					-	-	-
Gauvin et al., 2002	Paris Grenoble Toulouse, France	Urban	HIC	Both	School Children	Not reported	Non-smokers	Child	All	Gas and electricity	01/03/1998 to 31/12/2000	68	68	48 hours each participant	23.7	19	Arithmetic	Active sampler (SKC pump, Arelco) with a PM2.5 inlet to collect fine particles on a Teflon filter (Pall Gelman, diameter 37 mm)	Time-integrated	2880 minutes	-	-	-	Low
Georgiadis et al., 2001	Halkida, Greece	Rural	HIC	Both	University Students	Not reported	Non-smokers	Adult	Winter	Not reported	01/11/1996 to 30/09/1998	77	77	24 hours each sample	66	-	Arithmetic	Collected on Gelman Teflon filters using small PM 2.5 GK2.05 cyclones, which have been designed and constructed for the EXPOLIS study by BGI (Waltham, MA, USA)	Time-integrated	1440 minutes	-	-	-	Moderate
	Athens, Greece	Urban		Both	University Students	Not reported	Non-smokers	Adult	Winter	Not reported	01/11/1996 to 30/09/1998	117	117		46.4						-	-	-
	Halkida, Greece	Rural		Both	University Students	Not reported	Non-smokers	Adult	Summer	Not reported	01/11/1996 to 30/09/1998	77	77		37.9						-	-	-
	Athens, Greece	Urban		Both	University Students	Not reported	Non-smokers	Adult	Summer	Not reported	01/11/1996 to 30/09/1998	117	117		35.8						-	-	-
Haynes et al., 2012	Marietta, Ohio, USA	Rural	HIC	Both	School children	Not reported	Non-smokers	Child	Spring	Not reported	01/04/2009 to 30/06/2009 01/03/2010 to 30/06/2010	38	38	48 hours each sample	16.9	Not reported	Geometric	Personal Modular Impactor, PMI coarse (SKC Inc.). Teflon filters	Time-integrated	2880 minutes	10.8	1.6	-	High
Ho et al., 2019	Taipei, Taiwan	Urban	HIC	Both	General adult population	Healthy	Non-smokers	Adult	Not reported	Not reported	Not reported	72	57	24 hours each sample	40.7	23.4	Arithmetic	Personal exposure monitors with a 2.5-μm impactor (Personal Environmental Monitor, PEM; SKC Inc., catalog No. 761-230, PA, USA) were used along with a Gilian Gilair 5 pump (Sensidyne Inc., Clearwater, FL, USA)Particle samples were collected on Quartz fiber filters (2500 QAT-UP, Purtram, CT, USA).	Time-integrated	1440 minutes	-	-	-	Moderate
Huttunen et al., 2012	Kotka, Finland	Rural	HIC	Both	Medical condition	Ischemic heart disease	Non-smokers	Elderly	All	Not reported	01/11/2005 to 31/05/2006	52	420	24 hours each sample, repeated biweekly before each clinic visit.	7.2	10.4	Arithmetic	37 mm, 2 mm pore size Gelman Sciences TefloTM filters. The volume flow rate was 4.0 Lmin−1.	Time-integrated	1440 minutes	8.7	0.827586	r= 0.58	Moderate
Jacquemin et al., 2007	Barcelona, Spain	Urban	HIC	Both	Medical condition	Myocardial infarction	Both	Adult	All	Not reported	01/01/2004 to 30/06/2004	37	110	24 hours each sample, repeated monthly for 6 months	47.8	-	Arithmetic	Personal measurements were conducted using BGI GK2.05 cyclones and battery operated BGI AFC400S pumps (BGI Inc., Waltham, MA, US). Andersen 37–2 μm pore size-Teflon filters (SA240PR100, Andersen Instruments, Smyrna, GA, US).	Time-integrated	1440 minutes	21.9	2.18265	R2 = 0.01	High
Janssen et al., 2000	Amsterdam, Netherlands	Urban	HIC	Both	Medical condition	Coronary Artery Disease	Non-smokers	Elderly	All	Not reported	02/11/1998 to 18/06/1999	37	338	24 hours each sample, sampled bi-weekly for six months preceding the health measurements.	24.3	25.7	Arithmetic	Personal PM 2.5 measurements were conducted using PM 2.5 GK2.05 cyclones (BGI Inc.; Waltham, MA) filters were used (Anderson 37-mm 2-μm-pore size Teflon filters)	Time-integrated	1440 minutes	20.6	1.17961	r= 0.79	High
	Helsinki, Finland	Urban		Both	Medical condition	Coronary Artery Disease	Non-smokers	Elderly	All	Not reported	01/11/1998 to 30/04/1999	47	336		10.8	4.4					12.6	0.857143	r= 0.76
Jedrychowski et al., 2006	Krakow, Poland	Urban	HIC	Female	Pregnant	Healthy	Non-smokers	Adult	All	Not reported	01/11/2000 to 31/03/2003	414	407	48 hours each sample	43.8	-	Arithmetic	Personal Exposure Monitor Sampler (PEMS, Harvard School of Public Health) with 37 mm diameter teflon filter. The sampling pumps (BGI, Waltham, MA, USA)	Time-integrated	2880 minutes	-	-	-	High
Johannesson et al., 2007	Gothenburg, Sweden	Urban	HIC	Both	General adult population	Not reported	Both	Adult	All	Not reported	Spring and autumn of 2002 and 2003	30	29	two 24 hour periods	11	7.5	Arithmetic	BGI Personal Sampling Pump was used together with the GK2.05 (KTL) cyclone (BGI Inc., Waltham, MA, USA). Teflon filters were used in the study, namely, Pall Teflo (Pall Corporation, Ann Arbor, MI, USA) 37 mm filters (2 μm pore size)	Time-integrated	1440 minutes	8.8	1.25	rs=0.67	Low
Kim et al., 2006	Toronto, Canada	Urban	HIC	Both	Medical condition	Coronary Artery Disease	Non-smokers	Adult	Summer	Not reported	01/08/1999 to 30/11/2001	28	259	24 hours each week for 10 consecutive weeks	22	42	Arithmetic	Rupprecht and Patashnick ChemPass Personal Sampling System. Particles were collected on a 37-mm diameter, 2 μm pore size teflon filter (Pall Corporation, Ville St. Laurent, QC, Canada).	Time-integrated	1440 minutes	11	2	r=0.58	Moderate
Kinney et al., 2002	New York, USA	Urban	HIC	Both	School Children	Not reported	Non-smokers	Child	Winter	Not reported	1999	46	35	24 hours each sample	17	6.8	Arithmetic	Battery-operated pump (model 400S, BGI Inc., Waltham, MA, USA) on to teflon filter.	Time-integrated	2880 minutes	11.9	1.42857	-	Moderate
									Summer		1999	46	40		18.5	17.7					13.6	1.36029	-
Koehler et al., 2019	Fort Collins, Colorado, USA	Urban	HIC	Both	Office Worker	Not reported	Non-smokers	Adult	All	Not reported	01/09/2012 to 28/02/2014	44	287	24 hours each sample repeated 8 times	9.09267	6.49218	Calculated	Particulate matter <2.5 μm in aerodynamic diameter (PM2.5) was sampled via a size-selective inlet (PEM, SKC, Eighty Four, PA, USA) and split between a nephelometer (pdr-1200, Thermo Fisher Scientific, Waltham, MA, USA) sampling at 3.8 l/min (OMNI 400, Mesa Labs, Butler, NJ, USA)	Time-resolved	10 seconds	7.1	1.04225	r = 0.3	High
Koistinen et al., 2001	Helsinki, Finland	Urban	HIC	Both	General adult population	Not reported	Smokers	Adult	All	Not reported	Autumn 1996 to Winter 1998	48	48	48 hours	31	31.4	Arithmetic	PM2.5 cyclones (GK2.05, by BGI Inc., Waltham, MA, USA)	Time-integrated	2880 minutes	9.5	3.26316	-	Moderate
							Non-smokers				Autumn 1996 to Winter 1998	137	137		9.9	6.2	Arithmetic				9.5	1.04211	-
Koutrakis et al., 2005	Boston, USA	Urban	HIC	Both	School children	Healthy	Non-smokers	Child	Summer	Not reported	Summer 1999	23	174	24 hours per sample for 12 consecutive days in each season.	30.3	14.2	Arithmetic	Personal environmental monitors (PEMs) and 37-mm Teflon filters (Teflo, Gelman Sciences, Ann Arbor MI).	Time-integrated	1440 minutes	17	1.78235	-	Moderate
									Winter		Winter 2000	23	120		18.5	12.8	Arithmetic				11.6	1.59483	-
	Boston, USA	Urban		Both	Elderly	Healthy	Non-smokers	Elderly	Summer	Not reported	Summer 1999	20	165		18.8	9.7	Arithmetic				12.6	1.49206	-
									Winter		Winter 2000	20	132		14.1	6	Arithmetic				11.6	1.21552	-
	Baltimore, Maryland, USA	Urban		Both	School children	Healthy	Non-smokers	Child	Summer	Not reported	Summer 1998	21	64		18.6	8.1	Arithmetic				23.2	0.801724	-
									Winter		Winter 1999	21	162		24	21.8	Arithmetic				20.1	1.19403	-
	Baltimore, Maryland, USA	Urban		Both	Elderly	Healthy	Non-smokers	Elderly	Summer	Not reported	Summer 1998	20	160		22.1	10.1	Arithmetic				25.2	0.876984	-
									Winter		Winter 1999	20	160		15.1	14.6	Arithmetic				20.1	0.751244	-
	Baltimore, Maryland, USA	Urban		Both	Medical condition	COPD	Non-smokers	Adult	Winter	Not reported	Winter 1999	15	165		16.4	12.6	Arithmetic				20.1	0.81592	-
Lachenmyer and Hidy, 2000	Birmingham, Alabama, USA	Urban	HIC	Both	Office worker	Not reported	Non-smokers	Adult	Winter	Not reported	04/01/1998 to 28/02/1998	10	30	48 hours each sample, repeated 3 times for each season.	10	3.3	Arithmetic	MSP Corporation Personal Environmental Monitor (PEM) Model 200. Collected on a teflon filter. SKC pump.	Time-integrated	2880 minutes	12.2	0.819672	R2=0.51	Low
									Summer		27/07/1997 to 03/10/1997	10	30		18.6	6.4	Arithmetic				26.5	0.701887	R2=0.12
Lai et al., 2004	Oxford, UK	Urban	HIC	Both	General adult population	Not reported	Both	Adult	All	Electric and gas	01/12/1998 to 29/02/2000	50	41	48 hours each sample	17.4	13.1819	Arithmetic	PM2.5 GK2.05 cyclones (KTL, BGI Inc., Waltham, MA, USA) Remove particles with a 50% cut size at 2.5 μm at 4 L min−1, 2 μm pore Gelman Teflo filters (Gelman Sciences, Ann Arbor, MI, USA). Pump, Buck IH (A.P.Buck Inc., Orlando, FL, USA)	Time-integrated	2880 minutes	9.1	1.91209	r=-0.21	High
Larson et al., 2004	Seattle, Washington, USA	Urban	HIC	Both	Medical condition	Asthmatic or Coronary Heart Disease	Non-smokers	Child and Elderly	All	Wood heating	01/09/2000 to 31/05/2001	20	83	24 hours each sample	10.5	Not reported	Arithmetic	Personal samples were collected with a 4-L/min Harvard Personal Environmental Monitor for PM2.5 (HPEM 2.5 ; Harvard School of Public Health). Teflon filter	Time-integrated	1440 minutes	12	0.875	-	Moderate
Lioy et al., 2011	Copewood-Davis, Camden, New Jersey, USA	Urban	HIC	Both	School children and adult	Not reported	Non-smokers	Adult and Child	All	Not reported	01/06/2004 to 31/07/2006	53	160	24 hours each sample, 4 for each participant, 2 in summer and 2 in winter.	84.1	179	Arithmetic	SKC Leland Legacy sampling pump with an SKC PM2.5 impactor housing and a 37-mm Teflon filter (SKC Inc.)	Time-integrated	1440 minutes	25.3	3.32411	r=0.26	High
	Waterfront South, Camden, New Jersey, USA	Urban		Both	School children and adult	Not reported	Non-smokers	Adult and Child	All	Not reported	01/06/2004 to 31/07/2006	54	171		61.9	39.4					31.3	1.97764	r= 0.35
Liu et al., 2009	Windsor, Ontario, Canada	Urban	HIC	Both	Elderly	Healthy	Non-smokers	Elderly	Winter	Not reported	11/02/2007 to 31/03/2007	28	382	24 hours each sample repeated between 5 to 16 times.	6.3	NA	Median	The active personal monitor was an air sampling pump (LP-5; AP BUCK, Orlando, FL), a pDR-1200 (Thermo Electron Corporation, Franklin, MA), and a Personal Environment Monitor inlet.	Time-resolved	1 minute	15.3	0.411765	r= 0.33	Low
M. Mohammadyan, 2011	Bradford, UK	Urban	HIC	Both	Office worker	Not reported	Both	Adult	All	Not reported	01/11/2002 to 01/11/2003	40	80	24 hours repeated over 2 consecutive days	33.8385	16.8243	Calculated	A personal environmental monitor (PEM), which is a single stage impactor with a 37-mm Teflon filter (PTFE)	Time-integrated	2880 minutes	-	-	-	Moderate
Maestas et al., 2019	Detroit, Michigan, USA	Urban	HIC	Both	Elderly	Not reported	Non-smokers	Elderly	All	No filtration	01/05/2014 to 30/11/2014 01/05/2015 to 30/11/2015 01/05/2016 to 30/11/2016	40	107	3 days per filtration option.	15.7	13.7	Arithmetic	A battery-powered particulate monitor (model personal DataRAMTM pDR-1500 Aerosol Monitor, Thermo Environmental Instruments Inc, Franklin, MA, USA).The pDR provided both real-time and 10-minute-averaged PM2.5 concentration data (“pDR data”), and also collected PM2.5 on a 37-mm Teflon filter.	Time-resolved and Time-integrated	1440 minutes	9	1.74444	r =-0.14	Moderate
										Filtration (Low efficiency)		40	101		10.9	9.6					9.1	1.1978	r = 0.24
										Filtration (High efficiency)		40	101		7.4	4.2					9.7	0.762887	r= 0.01
Mancini et al., 2020	Norwich, UK	Urban	HIC	Both	General adult population	Healthy	Non-smokers	Adult	All	Not reported	01/12/2013 to 28/02/2015	20	20	24 hours per participant	8.3	6.1	Median	BGI 400s personal sampling pump units (BGI Inc., Waltham, MA) were used for PM2.5 sampling on Teflon filters (Zefon international, Ocala, FL).	Time-integrated	1440 minutes	7.1	1.16901	-	Moderate
	Basel, Switzerland	Urban		Both	General adult population	Healthy	Non-smokers	Adult	All	Not reported	01/12/2013 to 28/02/2015	43	43		7.3	5.6					6.8	1.07353	-
	Utrecht, Netherlands	Urban		Both	General adult population	Healthy	Non-smokers	Adult	All	Not reported	01/12/2013 to 28/02/2015	37	37		9	5.4					9.5	0.947368	-
	Turin, Italy	Urban		Both	General adult population	Healthy	Non-smokers	Adult	All	Not reported	01/12/2013 to 28/02/2015	43	43		10.7	9.4					12.8	0.835938	-
Meng et al., 2005	Houston, Texas, USA	Urban	HIC	Both	General adult population	Not reported	Non-smokers	Adult	All	Not reported	1999 to 2001	70	101	48 hours each sample, with some participants repeating twice.	37.2	23.4	Arithmetic	25 mm stretched Teflon filters with modified MSP personal environmental monitors (PEM; MSP Co., Minneapolis, MN, USA) using BGI Personal Sampling Pumps (BGI Incorporated, Waltham, MA, USA)	Time-integrated	2880 minutes	14.7	2.53061	R2=0.02	High
	Elizabeth, New Jersey, USA	Urban		Both	General adult population	Not reported	Non-smokers	Adult	All	Not reported	1999 to 2001	70	100		46.9	30.5	Arithmetic				20.4	2.29902	R2=0.05
	Los Angeles, California, USA	Urban		Both	General adult population	Not reported	Non-smokers	Adult	All	Not reported	1999 to 2001	70	106		29.3	14.8	Arithmetic				19.2	1.52604	R2=0.21
Michikawa et al., 2014	Hyuga, Japan	Urban	HIC	Both	General adult population	Not reported	Non-smokers	Adult	Summer	Not reported	08/06/2005 to 05/08/2005	5	29	24 hours each sample completed for 7 consecutive days.	23.4	-	Median	A personal sampler connected to a filter folder with cascade impactors of 10 μm and 2.5 μm (ATPS-20H, Sibata Scientific Technology Ltd., Saitama, Japan) and a portable pump (MP-Σ3, Sibata Scientific Technology Ltd., Saitama, Japan)	Time-integrated	1440 minutes	12.6	1.85714	-	Low
									Autumn		03/09/2004 to 12/11/2004	5	30		18.1	-	Median				6.1	2.96721	-
	Nagoya, Japan	Urban		Both	General adult population	Not reported	Non-smokers	Adult	Summer	Not reported	08/06/2005 to 05/08/2005	10	56		23.2	-	Median				10.9	2.12844	-
									Autumn		03/09/2004 to 12/11/2004	10	57		20.1	-	Median				10.5	1.91429	-
	Moriguchi, Japan	Urban		Both	General adult population	Not reported	Non-smokers	Adult	Summer	Not reported	08/06/2005 to 05/08/2005	10	51		22.5	-	Median				10.6	2.12264	-
									Autumn		03/09/2004 to 12/11/2004	10	64		20.2	-	Median				10.9	1.85321	-
	Ichikawa, Japan	Urban		Both	General adult population	Not reported	Non-smokers	Adult	Summer	Not reported	08/06/2005 to 05/08/2005	8	48		14.6	-	Median				7.7	1.8961	-
									Autumn		03/09/2004 to 12/11/2004	8	55		20.9	-	Median				17	1.22941	-
	Toride, Japan	Urban		Both	General adult population	Not reported	Non-smokers	Adult	Summer	Not reported	08/06/2005 to 05/08/2005	7	40		25.2	-	Median				13.5	1.86667	-
									Autumn		03/09/2004 to 12/11/2004	7	43		31.8	-	Median				17.4	1.82759	-
	Joetsu, Japan	Urban		Both	General adult population	Not reported	Non-smokers	Adult	Summer	Not reported	08/06/2005 to 05/08/2005	5	28		11.7	-	Median				8.1	1.44444	-
									Autumn		03/09/2004 to 12/11/2004	5	32		18	-	Median				9.8	1.83673	-
	Urayasu, Japan	Urban		Both	General adult population	Not reported	Non-smokers	Adult	Summer	Not reported	08/06/2005 to 05/08/2005	9	49		26.1	-	Median				21.8	1.19725	-
									Autumn		03/09/2004 to 12/11/2004	9	66		16.4	-	Median				10.6	1.54717	-
Miller et al., 2019	Baltimore, Chicago, Forsyth County, Los Angeles, New York, St Paul, USA	Urban	HIC	Both	General adult population	Healthy	Non-smokers	Adult	All	Not reported	2005 to 2008	60	91	2 week periods, with 80 participants completing twice	11.8	6.1	Arithmetic	Harvard personal environmental monitors (HPEM, Cambridge, MA) with the air sampling pump (TSI SidePak SP530, Shoreview, MN).	Time-integrated	4320 minutes	13.4	0.880597	-	Moderate
Minguillon et al., 2012	Barcelona, Spain	Urban	HIC	Female	Pregnant	Healthy	Non-smokers	Adult	All	Not reported	01/09/2008 to 30/09/2009	54	53	48 hours	26.2	11.7	Arithmetic	PM2.5 samples were collected on 37 mm Teflon filters (Pall, Eas Hills, NY) held in a BGI PM2.5 cyclone working at 4 L min−1 (GK 2.05) following the EXPOLIS protocol	Time-integrated	2880 minutes	19.8	1.32323	R2 = 0.18	Moderate
Molnar et al., 2005	Hagfors, Sweden	Rural	HIC	Both	General adult population	Not reported	Non-smokers	Adult	Winter	Biomass and Electric	10/02/2003 to 12/03/2003	14	14	24 hours each	19.7	14.3	Arithmetic	A GK2.05 (KTL) cyclone connected to a BGI 400S Personal Sampling Pump with a flow rate of 4 l min−1. Teflon filters of 37-mm (Pall Teflo, R2PJ037)	Time-integrated	1440 minutes	13.7	1.43796	-	Moderate
Montagne et al., 2014	Barcelona, Spain	Urban	HIC	Both	School Children and Elderly	Not reported	Non-smokers	Child and Elderly	All	Not reported	01/03/2010 to 28/03/2011	15	90	96 hours each participant repeated 6 times	21.7	-	Arithmetic	Teflon filters using BGI GK2.05SH cyclones and BGI 400 pumps (BGI inc., Waltham, Massachusetts) personal pump units	Time-integrated	5760 minutes	16.1	1.20497	r = 0.37	Moderate
	Utrecht, Netherlands	Urban		Both	School Children and Elderly	Not reported	Non-smokers	Child and Elderly	All	Not reported	01/03/2010 to 28/03/2011	15	90		11.2	-	Arithmetic				11.4	0.95614	r = 0.68
	Helsinki, Finland	Urban		Both	School Children and Elderly	Not reported	Non-smokers	Child and Elderly	All	Not reported	01/03/2010 to 28/03/2011	15	90		6.4	-	Arithmetic				6.9	0.753623	r = 0.70
Mosqueron et al., 2002	Paris, France	Urban	HIC	Both	Office Worker	Not reported	Non-smokers	Adult	All	Not reported	01/12/1999 to 30/09/2000	62	54	24 hours each	30.4	14.8	Arithmetic	A GK2.05 cyclone KTL (BGI incorporated, Waltham, Massachusetts, USA) and collected on a filter (EMFAB TX40HI20- WW, Pallflex Putnam, Connecticut, USA).	Time-integrated	1440 minutes	16.7	1.82036	-	High
Nerriere et al., 2005	Grenoble, Paris, Rouen, Strasbourg, France	Urban	HIC	Both	School children and adult	Not reported	Non-smokers	Adult and Child	All	Not reported	01/01/2001 to 31/12/2003	270	508	48 hours each repeated in summer and winter.	30.6	17.9	Arithmetic	Harvard ChemPass. Particles were collected on Teflon filters (Gelman, diameter 37 mm, porosity 2 μm). portable pump BGI (Model 400)	Time-integrated	2880 minutes	-	-	-	Moderate
Nethery et al., 2008	Vancouver, Canada	Urban	HIC	Female	Pregnant	Healthy	Non-smokers	Adult	All	Not reported	01/10/2005 to 31/08/2006	62	147	48 hours each sample repeated between 1 to 3 times.	11.3	6.6	Arithmetic	Personal environment monitors (PEM) (MSP, Shoreview, MN, USA). The PEM was loaded with a pre-weighed 37 mm Teflon filter (Pall, East Hills, NY) connected to a battery-powered sampling pump (Leland Legacy, SKC, Eighty Four, PA).	Time-integrated	2880 minutes	4.8	2.35417	-	Moderate
Nethery et al., 2012	Hamilton, Canada	Urban	HIC	Female	Pregnant	Not reported	Non-smokers	Adult	All	Not reported	01/09/2007 to 31/12/2007	20	18	Each sample was for 48 hours.	10.7	7.9	Arithmetic	personal PEM sampler with a 37 mm Teflon filter	Time-integrated	2880 minutes	11.4	0.938596	-	Moderate
Nikasinovic et al., 2006	Paris, France	Urban	HIC	Both	School Children	Healthy	Non-smokers	Child	All	Not reported	01/10/1999 to 30/06/2002	44	37	48 hours each	42.4	63.4	Arithmetic	Fine particles were collected on a Teflon filter (Pall Gelman; diameter, 37 mm; porosity, 2 mm) placed in an impactor connected to a pump (SKC; Arelco, Fontenay/Bois, France). Particles were selected by using a GK 2.05 cyclone KTL (BGI Instruments, model Gil-Air 5; Sensidyne, Clearwater, Fla).	Time-integrated	2880 minutes	-	-	-	Moderate
						Asthmatic	Non-smokers	Child	All	Not reported	01/10/1999 to 30/06/2002	41	37		30.4	25.1	Arithmetic				-	-	-
Noullett et al., 2010	Prince George, Canada	Rural	HIC	Both	School Children	Not reported	Non-smokers	Child	Winter	Not reported	05/02/2001 to 16/03/2001	15	141	24 hours each participants repeated on 10 days	20.8	21.7	Arithmetic	Harvard Personal Exposure Monitors (HPEM2.5) and Teflon filters. The HPEM2.5 was attached to the strap of a backpack in the breathing zone of each child and connected to a battery pack and pump (BGI-400S and BGI-401)	Time-integrated	1440 minutes	18.1	1.14917	rs = 0.51	Moderate
Oglesby et al., 2000	Basel, Switzerland	Urban	HIC	Both	General adult population	Not reported	Both	Adult	All	Not reported	01/01/1997 to 31/12/1997	50	44	48 hours each sample	23.7	17.1	Arithmetic	BGI-GK 2.05 Cyclone/Buck IH Pump	Time-integrated	2880 minutes	19	1.24737	r = 0.07	High
Ohura et al., 2005	Shizouka, Japan	Urban	HIC	Both	General adult population	Not reported	Both	Adult	Summer	Not reported	09/09/2002 to 27/09/2002	35	35	24 hours per sample	24.1	-	Median	PM2.5 personal sampler (ATPS-20H; Sibata Scientific Technology Ltd., Tokyo, Japan) combined with a minipump (MP-3 or MP-Σ150S; Sibata Scientific Technology Ltd). Round Teflon fiber filters (diameter, 25-mm; Pallflex Products Corp., Putnam, CT)	Time-integrated	1440 minutes	17.6	1.40909	-	High
									Winter	Not reported	21/02/2002 to 13/03/2002	21	21	24 hours per sample	31.4	-	Median				29.4	1.13946	-
Pellizzari et al., 2001	Indianapolis, USA	Urban	HIC	Both	General adult population	Not reported	Both	Adult	Summer	Not reported	01/05/1996 to 31/08/1996	248	240	72 hours monitoring period for each participant	23	NA	Median	Battery-operated air pump with control and recording capability using a data logger (MarpleScientific Products, Inc.). Teflon filter	Time-integrated	4320 minutes	18	1.27778	-	High
Riediker et al., 2018	Western Switzerland	Urban	HIC	Male	Maintenance workers	Healthy	Non-smokers	Adult	All	Not reported	01/05/2010 to 28/02/2012	18	50	24 hours each sample, repeated up to 5 times on non-consecutive days.	51.4	Not reported	Arithmetic	DataRam particulate monitor pDR1000 (Thermo Scientific, Waltham, MA, USA).	Time-resolved	1 minute	-	-	-	Low
Rodes et al., 2001	Fresno, USA	Urban	HIC	Both	Elderly	Not reported	Not reported	Elderly	Summer	Not reported	01/04/1999 to 31/05/1999	16	223	24 hours per sample sampled repeatedly over 28 days.	11.1	2.8	Arithmetic	Personal exposure monitor (PEM) model 200 inlets manufactured by MSP (Minneapolis, MN). All filter-collection substrates were 37 mm diameter, 3 μm porosity Gelman Teflo® filters	Time-integrated	1440 minutes	10.1	1.09901	-	Moderate
	Baltimore, USA	Urban		Both	Elderly	Not reported	Not reported	Elderly	Summer	Not reported	01/07/1998 to 31/08/1998	20	330		13	4.2	Arithmetic				22	0.590909	-
Rodes et al., 2010	Detroit, Michigan, USA	Urban	HIC	Both	General adult population	Not reported	Non-smokers	Adult	All	Not reported	2004 to 2007	136	874	24 hours each sample with up to 5 total samples in summer and 5 samples in winter over the 3 year monitoring campaign	20.3	Not reported	Arithmetic	The primary personal aerosol sizing inlet employed was the PM2.5 MSP Model 200 (MSP Corporation) low-flowrate sampler.	Time-integrated	1440 minutes	16.6	1.22289	-	Moderate
Rojas-Bracho et al., 2002	Santiago, Chile	Urban	HIC	Both	School Children	Not reported	Non-smokers	Child	Winter	Gas	Winter 1999	20	87	24 hours repeated on 5 consecutive days	69.5	24.8	Arithmetic	Personal samples were collected using a multi-pollutant sampler attached to a single pump (BGI model 400). This sampler consists of PM2.5 and PM10 personal exposure monitors (PEMs) attached to 10-cm-long elutriators (PFA Teflon-coated aluminum).	Time-integrated	1440 minutes	68.1	1.02056	R2 = 0.64	Moderate
Rotko et al., 2002	Helsinki, Finland	Urban	HIC	Both	General adult population	Not reported	Both	Adult	All	Not reported	Autumn 1996 to Winter 1998	201	201	48 hours per participant	15.1	-	Arithmetic	PM2.5 cyclones (GK2.05, by BGI Inc., Waltham, MA, USA)	Time-integrated	2880 minutes	9.7	1.5567	-	High
	Oxford, UK	Urban		Both	General adult population	Not reported	Both	Adult	All	Not reported	Autumn 1996 to Winter 1998	60	60		16.5	-	Arithmetic				10.6	1.5566	-
	Basel, Switzerland	Urban		Both	General adult population	Not reported	Both	Adult	All	Not reported	Autumn 1996 to Winter 1998	50	50		27.8	-	Arithmetic				19.4	1.43299	-
	Prague, Czech Republic	Urban		Both	General adult population	Not reported	Both	Adult	All	Not reported	Autumn 1996 to Winter 1998	50	50		35.2	-	Arithmetic				26.9	1.30855	-
	Athens, Greece	Urban		Both	General adult population	Not reported	Both	Adult	All	Not reported	Autumn 1996 to Winter 1998	50	50		28.6	-	Arithmetic				36.6	0.781421	-
Sarnat et al., 2000	Baltimore, Maryland, USA	Urban	HIC	Both	Elderly	Healthy	Non-smokers	Elderly	Winter	Not reported	02/02/1999 to 13/03/1999	20	36	24 hours each sample measured for 12 consecutive days.	18.5	11.2	Arithmetic	Multi-pollutant sampler, which was attached to a single, BGI model 400 sampling pump with Teflon filters.	Time-integrated	1440 minutes	20.7	0.89372	rs= 0.33	Moderate
									Summer		29/06/1998 to 07/08/1998	20	37		26.7	13.7	Arithmetic				25.2	1.05952	rs= 0.68
Sarnat et al., 2005	Steubenville, Ohio, USA	Rural	HIC	Both	Elderly	Not reported	Non-smokers	Elderly	Autumn	Not reported	24/09/2000 to 15/12/2000	10	204	24 hours each sample, run for 23 weeks in summer and 23 weeks in autumn.	20.1	11.6	Arithmetic	Two (duplicate) impaction-based personal environmental monitors (PEMs) for PM2.5. PEMs contained 37-mm Teflon filters (Gelman Sciences, Ann Arbor, MI). personal pump (BGI 400; BGI Inc., Waltham, MA)	Time-integrated	1440 minutes	19.3	1.04145	R2= 0.47	Moderate
									Summer	Not reported	04/06/2000 to 18/08/2000	10	169		19.9	9.4	Arithmetic				20.1	0.99005	R2= 0.60
Sarnat et al., 2018	Atlanta, Georgia, USA	Urban	HIC	Both	University Students	Not reported	Non-smokers	Adult	All	Home far from highway	08/09/2014 to 05/01/2015	31	58	Two consecutive 48 hours samples.	9	-	Arithmetic	Personal sampling device (MicroPEM V3.2A, RTI International, Research Triangle Park, NC, USA). The MicroPEMs also contained 37-mm Teflon filters (Gelman Sciences, Ann Arbor, MI, USA).	Time-resolved and Time-integrated	Not reported	-	-	-	High
										Home near to highway	08/09/2014 to 05/01/2015	24	47		8.2	-	Arithmetic				-	-	-
Siponen et al., 2019	Kuopio, Finland	Urban	HIC	Both	Elderly	Not reported	Non-smokers	Elderly	All	Wood stove	10/11/2008 to 19/05/2009	28	153	22 hours each sample repeated 4- 6 times per participants over a period of 6 months.	4.3	5.3	Arithmetic	A PM2.5 cyclone (GK 2.05 KTL; BGI, Waltham, MA, USA), a data logging photometer (pDR‐1200 X; MIE, Bedford, MA, USA), a filter holder (M000037A0; Millipore, Bedford, MA, USA), and an air pump (AFC400S; BGI). Samples were collected on 37 mm, 2‐µm pore size Pall Life Sciences Zefluor membrane filters (Pall Corporation, Ann Arbor, MI, USA) with Nucleopore Drain Disc (Whatman International Ltd., Ghent…	Time-integrated	1320 minutes	4.8	0.895833	r= 0.80	Moderate
Sloan et al., 2016	Utah, USA	Urban	HIC	Both	Office worker	Not reported	Non-smokers	Adult	Autumn	Not reported	04/09/2014 to 22/10/2014	10	10	24 hours each sample	8.5	Not reported	Arithmetic	TSI SidePak AM510 personal exposure monitor	Time-resolved	6 minutes	-	-	-	Moderate
Sloan et al., 2017	Utah, USA	Urban	HIC	Both	Infant	Not reported	Non-smokers	Child	Winter	Not reported	09/01/2015 to 16/02/2015	21	17	7 consecutive days for each participant	19.1	Not reported	Arithmetic	RTI MicroPEM V3.2 personal exposure monitor (RTI International, Research Triangle Park, NC, USA). The MicroPEM allows for integrated (gravimetric) sampling while simultaneously collecting real-time, data logged PM2.5 measurements using a 780 nm IR laser nephelometer.	Time-resolved and Time-integrated	10 seconds	10.8	1.76852	-	Moderate
Smargiassi et al., 2014	Montreal, Canada	Urban	HIC	Both	School Children	Asthma	Non-smokers	Child	All	Not reported	01/10/2009 to 30/04/2010	72	555	24 hours each sample for 10 consecutive days.	9.6	12.9	Arithmetic	Continuous real-time PM2.5 monitor (pDR-1200; ThermoScientific, Waltham, MA) with an after filter to collect PM2.5 mass (PEM®, Chempass System R&P / Thermo), pumping air at 4 litres per minute (lpm; SKC Leland Legacy, SKC Inc., Eighty Four, PA, U.S.A. and BGI 400, BGI Incorporated, Waltham, MA, USA).	Time-resolved and Time-integrated	1440 minutes	-	-	-	High
Sorensen et al., 2005	Copenhagen, Denmark	Urban	HIC	Both	University Students	Not reported	Both	Adult	Summer	Not reported	01/11/1999 to 31/08/2000	47	38	48 hours each sample	11.9	-	Median	A KTL PM2.5 cyclone developed for the European EXPOLIS study (Jantunen et al., 1998), a BGI400 pump (flow 4 l/min) 37 mm Teflon filters (Biotech Line, Denmark)	Time-integrated	2880 minutes	6.6	1.80303	-	High
									Winter		01/11/1999 to 31/08/2000	47	49		17.5	-	Median				10.2	1.71569	-
Spira-Cohen et al., 2010	New York, USA	Urban	HIC	Both	School Children	Asthma	Non-smokers	Child	All	Not reported	2002 to 2004	40	606	24 hours each sample repeated multiple times during four 3-4 week periods	24.1	22.4	Arithmetic	One 24-h filter sample of PM2.5 was collected daily from BGI GK2.05 cyclone inlet and BGI400 pumps in each backpack. A passive nephelometer (MIE DataRAM; Thermo-Electron) logging PM2.5 at 15-min intervals was also attached to the backpack.	Time-resolved and Time-integrated	1440 minutes	14.3	1.68531	r=0.33	High
Steinle et al., 2015	Edinburgh, UK	Urban	HIC	Both	Office Worker	Not reported	Both	Adult	All	Not reported	01/11/2012 to 31/05/2013	17	35	Not reported but assumed 24-hours	7.3	-	Arithmetic	Dylos was used to measure PNCs which were subsequently transformed into PM2.5 mass concentration	Time-resolved	1 minute	-	-	-	Moderate
Suh and Zanobetti, 2010	Atlanta, Georgia, USA	Urban	HIC	Both	Medical condition	Myocardial infarction or COPD	Non-smokers	Elderly	All	Not reported	01/09/1999 to 31/05/2000	30	282	Each sample was 24 hours for 7 consecutive days, with the first starting 24 hours prior to HRV measurement with some participants monitored in both seasons.	15.8	8.8	Arithmetic	SKC Personal Exposure Monitors (PEMs) collected on Teflon filters.	Time-integrated	1440 minutes	17.2	0.918605	r=0.63	High
Trenga et al., 2006	Seattle, Washington, USA	Urban	HIC	Both	School Children	Asthma	Non-smokers	Child	All	Not reported	01/10/1999 to 28/02/2002	17	263	24 hours each sample for 5 to 10 consecutive days.	11.3	-	Median	Harvard Personal Environmental Monitor for PM2.5. personal pump (AFC 400S; BGI, Inc., Waltham, MA) collected on a 37-mm Teflon filter (polytetrafluoroethylene with support ring, model 225-1709; SKC, Inc., Eighty Four, PA)	Time-integrated	1440 minutes	11.2	1.00893	-	Moderate
					Elderly	COPD and healthy	Non-smokers	Elderly	All	Not reported	01/10/1999 to 28/02/2002	57	596		8.5	-	Median				10.3	0.825243	-
Van Roosbroeck et al., 2007	Utrecht, Netherlands	Urban	HIC	Both	School Children	Healthy	Non-smokers	Child	All	Not reported	Not reported	48	192	48 hours repeated four times over 9 months	26	-	Median	PM2.5 GK2.05 cyclones (BGI Inc., Waltham, MA) that were designed and constructed for the EXPOLIS study and flow-controlled battery operated pumps (BGI-400).	Time-integrated	2880 minutes	18	1.48268	-	High
Van Ryswyk et al., 2014	Windsor, Ontario, Canada	Urban	HIC	Both	School Children	Asthma	Non-smokers	Child	Summer	Electric and gas	2006	35	124.129	5 consecutive days	13.7	8.1	Arithmetic	The personal DataRAM (pDR) (ThermoScientific, Waltham, MA, USA). The pDR was also equipped with a Harvard Personal Environmental Monitor (PEM; Chempass, R+P/ Thermo).	Time-resolved and Time-integrated	3 minutes	-	-	-	Moderate
									Winter		2006	41	143.356		11.2	4.9	Arithmetic				-	-	-
Williams et al., 2000	Baltimore, USA	Urban	HIC	Both	Medical condition	COPD and cardiovascular disease	Non-smokers	Elderly	Summer	Not reported	Summer 1998	15	325	24 hours repeated over 23 days	13	Not reported	Arithmetic	Model 200 PEM (MSP, Minneapolis,MN), pump Casella-AFC 123, BGI Inc, Waltham, MA)	Time-integrated	1440 minutes	22	0.590909	R2 = 0.80	Moderate
Williams et al., 2003	Raleigh and Chapel Hill, USA	Urban	HIC	Both	Medical condition	Hypertension and cardiovascular disease	Both	Adult	All	Electric and gas	Summer 2000 to Spring 2001	37	712	24 hours for each sample for 7 consecutive days repeated 4 times	23	16.1	Arithmetic	PEM (MSP, Minneapolis, MN) monitors operating at 2.0±0.2 lpm were used for the measurement of PM mass and EC-OC collections. Teflon® filter media (37 mm- Gelman Teflo® ) was used in the collection of PM mass	Time-integrated	1440 minutes	19.2	1.19792	R2= 0.16	High
Williams et al., 2012	Chapel Hill, North Carolina, USA	Rural	HIC	Both	Medical condition	Asthmatic	Non-smokers	Adult	All	Not reported	01/02/2008 to 30/04/2009	16	63	24 hours each sample repeated up to 5 times	21	12.8	Arithmetic	CPEM (RTI International, Research Triangle Park, NC) monitor having dual PM2.5 and PM10–2.5 cascade impaction stages, A BGI AFC12 (Waltham, MA) sampling pump and teflon filters	Time-integrated	1440 minutes	16.6	1.26506	R2 = 0.01	Moderate
Wu et al., 2005	Alpine, CA, USA	Rural	HIC	Both	School Children	Asthmatic	Non-smokers	Child	All	Not reported	01/09/1999 to 31/10/1999 01/04/2000 to 30/06/2000	20	202	24 hours each sample for 2 consecutive weeks.	24.2	22.0007	Arithmetic	The personal DataRAM (pDR, Thermo Andersen, Smyrna, GA) is a commercially available real-time personal nephelometer.	Time-resolved	1 minute	10.8	2.24074	-	Moderate
Wu et al., 2006	Pullman, Washington, USA	Rural	HIC	Both	Medical condition	Asthma	Both	Adult	Autumn	Not reported	03/09/2002 to 01/11/2002	16	68	Each sample was for 24 hours, but were taken over 4 or 5 consecutive days.	13.8	11.1	Arithmetic	Harvard Personal Environmental Monitors (HPEM2.5, Harvard School of Public Health, Boston, MA), each connected to its own personal pump (BGI AFC 400S, Waltham, MA)	Time-integrated	1440 minutes	14.8	0.932432	r= 0.29	Moderate
Xia et al., 2020	Hong Kong, China	Urban	HIC	Both	Medical condition	COPD	Both	Elderly	All	Not reported	15/06/2017 to 19/07/2018	20	20	Three consecutive days of monitoring.	21.3	-	Median	MicroPEM™ sensor (manufactured by Research Triangle Institute International, USA)	Time-resolved and Time-integrated	5 minutes	-	-	-	Moderate
					Elderly	Healthy	Both	Elderly	All	Not reported	15/06/2017 to 19/07/2018	19	20		16	-	Median				-	-	-
Zamora et al., 2018	Hidalgo County, Texas, USA	Urban	HIC	Female	Pregnant	Healthy	Non-smokers	Adult	All	Not reported	01/06/2015 to 30/04/2016	17	50	24 hours each sample repeated three times.	24.2	22	Arithmetic	Personal DataRAM™ pDR-1200 (Thermo Scientific Corp., Waltham, Mass.) along with an external pump (BGI 400, Mesa Labs, Inc.). A Personal Environmental Monitor (PEM, MSP Inc.) was used as a single-stage impactor PM2.5 inlet for the pDR.	Time-resolved	10 seconds	10.4	2.32692	-	Moderate
Dionisio et al., 2012	Banjul and Basse, the Gambia	Rural	LIC	Both	Infant	Not reported	Non-smokers	Infant	All	Biomass	01/01/2010 to 31/01/2011	48	31	48 hours each sample.	65	41	Arithmetic	Personal Exposure Monitors (PEMs) (Harvard School of Public Health, Boston, MA). PTFE filters with ring (Pall Life Sciences, Teflo, 0.2 µm pore size, 37 mm diameter) were back-supported by Whatman drain discs. Casella Apex Lite or Casella Tuff personal sampling pump (Casella USA, Amherst, NH).	Time-integrated	2880 minutes	-	-	-	Low
Kirby et al., 2019	Western Province, Rwanda	Rural	LIC	Female	Home worker	Not reported	Non-smokers	Adult	All	Biomass high efficiency	01/08/2014 to 28/02/2016	Not reported	231	48 hours each sample.	218	Not reported	Arithmetic	A Casella TuffPro pump (Casella Measurement, Bedford, UK) connected by rubber tubing to a Harvard Personal Exposure Monitor (H-PEM) impactor (BGI, Cambridge, MA, USA), collected on 37-mm diameter PTFE Teflo filters (Pall Life Sciences, Port Washington, NY, USA), with Whatman drain disks for back support (Whatman GE Life Sciences, Pittsburgh, PA, USA).	Time-integrated	2880 minutes	-	-	-	High
										Biomass open	01/08/2014 to 28/02/2016	Not reported	231		223	Not reported	Arithmetic				-	-	-
	Western Province, Rwanda	Rural		Both	Infant	Not reported	Non-smokers	Child	All	Biomass high efficiency	01/08/2014 to 28/02/2016	Not reported	159		224	Not reported	Arithmetic				-	-	-
										Biomass open	01/08/2014 to 28/02/2016	Not reported	159		231	Not reported	Arithmetic				-	-	-
Okello et al., 2018	Kikati, Uganda	Rural	LIC	Male	School children	Not reported	Non-smokers	Child	Wet	Biomass	01/02/2016 to 30/06/2016	16	16	24 hours each sample	28.4008	11.5762	Calculated	Five types of air monitoring devices were used. The monitoring devices included: TSI SidePak AM510 Personal Aerosol Monitor (TSI Inc., CA, USA), the Dylos DC1700 (Dylos Inc., CA USA), RTI Micro Personal Exposure Monitor (MicroPEM) (RTI, NC, USA) and the Berkerely Air Group Particle and Temperature Sensor (PATS+) (Berkerely Air Group, CA, USA).	Time-resolved and Time-integrated	1 minute	-	-	-	Moderate
				Female	School children	Not reported	Non-smokers	Child	Wet	Biomass	01/02/2016 to 30/06/2016	17	17		127.332	52.8643	Calculated				-	-	-
				Male	General adult population	Not reported	Both	Adult	Wet	Biomass	01/02/2016 to 30/06/2016	17	17		40.6473	31.0532	Calculated				-	-	-
				Female	General adult population	Not reported	Both	Adult	Wet	Biomass	01/02/2016 to 30/06/2016	19	19		198.478	100.143	Calculated				-	-	-
				Both	Infant	Not reported	Non-smokers	Child	Wet	Biomass	01/02/2016 to 30/06/2016	17	17		83.7094	25.0333	Calculated				-	-	-
				Both	Elderly	Not reported	Both	Elderly	Wet	Biomass	01/02/2016 to 30/06/2016	16	16		82.1032	66.239	Calculated				-	-	-
	Kumbursa, Ethiopia	Rural		Male	School children	Not reported	Non-smokers	Child	Wet	Cow dung	01/07/2016 to 30/09/2016	20	20		37.1054	26.2282	Calculated				-	-	-
				Female	School children	Not reported	Non-smokers	Child	Wet	Cow dung	01/07/2016 to 30/09/2016	18	18		180.793	162.667	Calculated				-	-	-
				Male	General adult population	Not reported	Both	Adult	Wet	Cow dung	01/07/2016 to 30/09/2016	18	18		62.7675	74.3186	Calculated				-	-	-
				Female	General adult population	Not reported	Both	Adult	Wet	Cow dung	01/07/2016 to 30/09/2016	20	20		234.265	128.486	Calculated				-	-	-
				Both	Infant	Not reported	Non-smokers	Child	Wet	Cow dung	01/07/2016 to 30/09/2016	17	17		118.786	83.965	Calculated				-	-	-
				Both	Elderly	Not reported	Both	Elderly	Wet	Cow dung	01/07/2016 to 30/09/2016	19	19		54.0222	34.3162	Calculated				-	-	-
Rylance et al., 2020	Chikhwawa, Malawi	Rural	LIC	Both	General adult population	Not reported	Both	Adult	All	Predominantly open fire, but some participants had two cleaner burning biomass-fuelled cookstoves.	01/08/2014 to 31/07/2015 01/08/2015 to 30/11/2016 01/01/2017 to 30/11/2017	1330	2670	48 hours each sample	77	-	Median	indoor air pollution (IAP) 5000 series monitor (Aprovecho Research Center)	Time-resolved	Not reported	-	-	-	Moderate
Andresen et al., 2005	Mysore, India	Urban	LMIC	Female	Home worker	Not reported	Non-smokers	Adult	All	LPG	01/06/2002 to 31/06/2002 01/12/2002 to 31/12/2002	15	30	24 hours each sample	71	50	Arithmetic	PM2.5 monitoring inlets (PEMTM Model 200, MSP, Inc., Minneapolis, MN) that collect particles by inertial impaction on Teflon filters. Sampling pumps (BGI Pumps, BGI, Waltham, MA)	Time-integrated	1440 minutes	-	-	-	Moderate
										Kerosene	01/06/2002 to 31/06/2002 01/12/2002 to 31/12/2002	15	30		144	89	Arithmetic				-	-	-
Arku et al., 2015	East Legon, Accra, Ghana	Urban	LMIC	Both	School Children	Not reported	Non-smokers	Child	All	Charcoal and LPG	01/01/2008 to 31/08/2008	13	18	24 hours per sample	47.1	-	Geometric	DustTrak (DT) model 8520 monitors (TSI, Shoreview, MN) for continuous measurement of PM2.5 exposure.	Time-resolved and Time-integrated	1 minute	24.9	1.89157	r= 0.42	Moderate
	James Town, Accra, Ghana	Urban		Both	School Children	Not reported	Non-smokers	Child	All	Charcoal and LPG	01/01/2008 to 31/08/2008	15	26		50.6	-	Geometric				36.6	1.38251
	Nima, Accra, Ghana	Urban		Both	School Children	Not reported	Non-smokers	Child	All	Charcoal and LPG	01/01/2008 to 31/08/2008	14	21		36.9	-	Geometric				29.9	1.23411
	Asylum Down, Accra, Ghana	Urban		Both	School Children	Not reported	Non-smokers	Child	All	Charcoal and LPG	01/01/2008 to 31/08/2008	14	20		57.5	-	Geometric				79.9	0.71965
Chartier et al., 2017	Kopiwatta, Kandy, Sri Lanka	Rural	LMIC	Female	Home worker	Not reported	Non-smokers	Adult	Dry	Anagi with chimney	September to August but no year reported	21	21	48 hours each	76	-	Arithmetic	RTI‐developed MicroPEM personal exposure monitor	Time-resolved	2 minutes	-	-	-	Moderate
										Traditional with chimney	September to August but no year reported	9	9		78	-	Arithmetic				-	-	-
										Anagi without chimney	September to August but no year reported	12	12		114	-	Arithmetic				-	-	-
										Traditional without chimney	September to August but no year reported	11	11		201	-	Arithmetic				-	-	-
Delapena et al., 2018	Accra, Ghana	Urban	LMIC	Female	Home worker	Not reported	Non-smokers	Adult	Wet	Gas and biomass	23/07/2017 to 18/08/2017	45	45	48 hours each sample	39.3	37	Arithmetic	PM2.5 was measured using both the gold standard gravimetric method (Ultrasonic Portable Air Sampler (UPAS), Access Sensor Technologies, Fort Collins, CO) and a real-time light scattering method, using a particle and temperature sensor (PATS+, Berkeley Air Monitoring Group, Berkeley, CA) for 50% of the participants.	Time-resolved and Time-integrated	2880 minutes	26.5	1.48176	-	Moderate
Hill et al., 2019	Xonboury District, Laos	Rural	LMIC	Female	Home worker	Not reported	Both	Adult	Dry	Biomass	01/12/2014 to 28/02/2015	36	27	24 hours each sample over two consecutive days (i.e. 48 hours total) repeated before and after stove intervention	123	51.8592	Arithmetic	Sampling was performed using Triplex cyclones (SCC 1.062, Mesa Labs, Butler, NJ, USA) with a 2.5 μm size cut at 1.5 l per minute attached to AirChek XR5000 pumps (SKC, Inc., Eighty Four, PA, USA). Cyclones were fit with 37 mm Polytetrafluoroethylene (PTFE) filters with support ring and 2 μm pores (Pall Corporation, Port Washington, NY, USA).	Time-integrated	1440 minutes	52	2.36538	-	High
										Electric	01/12/2014 to 28/02/2015	36	33		81	34.4198	Arithmetic				53	1.5283	-
Lam et al., 2018	Busia County, Kenya	Rural	LMIC	Both	School children	Not reported	Non-smokers	Child	Dry	Biomass, Solar lamp	01/01/2016 to 31/03/2016	19	19	48 hours each sample.	35	27	Arithmetic	MicroPEM (RTI, USA). PM2.5 concentrations in real‐time with a micro‐nephelometer, while a gravimetric sample is collected simultaneously on a 25 mm Teflon filter.	Time-resolved and Time-integrated	2880 minutes	-	-	-	Moderate
				Female	Home worker	Not reported	Non-smokers	Adult	Dry	Biomass, Solar lamp	01/01/2016 to 31/03/2016	19	19		104	59	Arithmetic				-	-	-
				Both	School children	Not reported	Non-smokers	Child	Dry	Biomass, Kerosene lamp	01/01/2016 to 31/03/2016	19	19		132	99	Arithmetic				-	-	-
				Female	Home worker	Not reported	Non-smokers	Adult	Dry	Biomass, Kerosene lamp	01/01/2016 to 31/03/2016	19	19		210	107	Arithmetic				-	-	-
Mehta et al., 2014	Ho Chi Minh City, Vietnam	Urban	LMIC	Female	Home worker	Not reported	Both	Adult	All	Not reported	01/07/2007 to 31/03/2008	64	466	24 hours each sample repeated on 9 non-consecutive days	64.7	31.5	Arithmetic	Leland Legacy (SKC) pumps were operated with a split valve to simultaneously sample PM10 and PM2.5 on 37-mm Teflon filters (No. R2PJ037, Pall Life Sciences, Ann Arbor, MI) via PEM impactors (MSP Corporation, Shoreview, MN).	Time-integrated	1440 minutes	46.2	1.40027	r=0.7	High
Pant et al., 2017	New Dehli, India	Urban	LMIC	Both	Office worker	Healthy	Non-smokers	Adult	Summer	Gas	01/12/2014 to 31/05/2016	12	12	48 hours for each participant	53.9	136	Arithmetic	A portable scattering nephelometer (pDR-1500, Thermo Fisher, Franklin, MA, USA) equipped with a PM2.5 cyclone	Time-resolved	5 minutes	45	1.19778	rs=0.48	Moderate
									Winter	Gas	01/12/2014 to 31/05/2016	6	6		484	230	Arithmetic				545	0.888073	rs=0.78
Pillarisetti et al., 2019	La Esperanza, Honduras	Rural	LMIC	Female	Home worker	Not reported	Not reported	Adult	Dry	Biomass	03/04/2017 to 04/05/2017	49	43	24 hours	52.5	19.9	Arithmetic	Ultrasonic Personal Aerosol Sampler (UPAS, Access Sensor Technologies, Fort Collins, USA) polytetrafluoroethylene (PTFE)-coated, 37 mm, borosilicate glass fiber film filters (Pall Inc., Ann Arbor, MI, USA)	Time-integrated	1440 minutes	-	-	-	Moderate
Sanchez et al., 2020	Telangana, India	Rural	LMIC	Male	General adult population	Not reported	Both	Adult	All	Biomass and gas	01/05/2015 to 31/07/2015 01/12/2015 to 31/03/2016	207	367	24 hours with the aim to repeat twice.	55.1	82.8	Arithmetic	The pump (model 224-PCMTX8, SKC Ltd, Dorset, UK) was placed inside the backpack and drew air through a sharp cut cyclone attached to a cassette containing a 37-mm filter (Emfab, 113 Pallflex®).	Time-integrated	1440 minutes	31.9	1.72727	-	Moderate
				Female	General adult population	Not reported	Both	Adult	All	Biomass and gas	01/05/2015 to 31/07/2015 01/12/2015 to 31/03/2016	142	243		58.5	58.9	Arithmetic				34.2	1.71053	-
Van Vliet et al., 2013	Kintampo, Ghana	Rural	LMIC	Female	Home worker	Not reported	Both	Adult	All	Wood and charcoal	01/07/2007 to 31/12/2007	36	29	24 hour each sample	128.5	-	Arithmetic	A Triplex cyclone (BGI Inc.) with an inlet tube linking the cyclone to a real-time optical aerosol monitor, the Personal Data Ram (PDR 1200, Thermo Electron Corp) that recorded PM2.5 concentrations in 60-s intervals. The PDR was followed by a Teflon filter to collect an integrated 24-h PM2.5 sample.	Time-resolved and Time-integrated	1440 minutes	20	6.425	-	Moderate
Wylie et al., 2017	Dar es Salaam, Tanzania	Urban	LMIC	Female	Pregnant	Healthy	Non-smokers	Adult	All	Coal and Kerosene	01/01/2011 to 31/03/2013	239	118	24 hours repeated twice with a day in-between each sampling period. The average of the two was taken as each participants exposure.	40.5	-	Geometric	A Casella Apex Lite Personal Sampling Pump (Casella USA, Amherst, NH). Particulate matter was collected onto 37mm Teflon membrane filters (Pall Life Sciences; Teflo, 0.2-mm pore size) in conductive polypropylene cassettes (SKC Inc., Eighty Four, PA) using a GK2.05SH KTL cyclone (BGI by Mesa Labs, Butler, NJ)	Time-integrated	1440 minutes	-	-	-	Moderate
Aunan et al., 2019	Quzhou, China	Urban	UMIC	Both	General adult population	Not reported	Both	Adult	All	LPG	01/09/2015 to 30/09/2015 01/01/2016 to 31/01/2016 01/01/2017 to 31/01/2017	12	12	24 hours each sample.	59	37	Arithmetic	UCB Particle and Temperature Sensor (PATS+)	Time-resolved	Not reported	-	-	-	Moderate
		Rural		Both	General adult population	Not reported	Both	Adult	All	LPG and biomass	01/09/2015 to 30/09/2015 01/01/2016 to 31/01/2016 01/01/2017 to 31/01/2017	12	12		59	33	Arithmetic				-	-	-
Barkjohn et al., 2020	Beijing, China	Urban	UMIC	Both	General adult population	Not reported	Non-smokers	Adult	Summer	Non filter	01/07/2016 to 31/08/2016	7	7	48 hours in each filter and non-filter environment.	50	5.3	Arithmetic	PM sensor (PMS 3003; Plantower).	Time-resolved	1 minute	61	0.819672	R2 = 0.47	Moderate
										Filter	01/07/2016 to 31/08/2016	7	7		35	7.9	Arithmetic				61	0.57377	R2 = 0.03
Baumgartner et al., 2011	Lijiang, China	Rural	UMIC	Female	Home worker	Not reported	Non-smokers	Adult	Winter	Biomass with chimney	01/12/2008 to 31/08/2009	196	196	24 hours each sample	117	-	Geometric	Portable, battery‐operated pump (Apex Pro, Casella CEL, Kempston, Bedford, UK) attached downstream from a Slaton cassette (BGI Inc., Waltham, MA, USA), 37‐mm Teflon filter (SKC Inc., Eighty Four, PA, USA, 2.0‐μm pore size), and GK2.05 cyclone (BGI Inc.)	Time-integrated	1440 minutes	-	-	-	High
									Summer	Biomass with chimney	01/12/2008 to 31/08/2009	196	196		55	-	Geometric				-	-	-
				Both	School Children	Not reported	Non-smokers	Child	Summer	Biomass with chimney	01/12/2008 to 31/08/2009	240	240		53	-	Geometric				-	-	-
Baumgartner et al., 2019	Beichuan Qiang Autonomous County, Sichuan Province, China	Rural	UMIC	Female	Home worker	Not reported	Non-smokers	Adult	Summer	Biomass (pre intervention)	01/05/2014 to 28/02/2017	141	141	48 hours each sample	85.6	-	Arithmetic	Personal Exposure Monitors (PEMs) with a d50 of 2.5-μm at 1.8 lpm (± 10%) and a greased impaction surface. The PEMs held 37 mm PTFE filters (VWR, USA, 2.0-μm pore size) and were connected to pumps (Apex Pro, Casella CEL, UK).	Time-integrated	2880 minutes	21.8	3.92661	-	High
									Summer	Biomass high efficiency with Chimneys (post intervention)	01/05/2014 to 28/02/2017	109	109		60.4	-	Arithmetic				11.2	5.39286	-
									Summer	Biomass (control pre intervention)	01/05/2014 to 28/02/2017	76	76		111.8	-	Arithmetic				21.8	5.12844	-
									Summer	Biomass (control post intervention)	01/05/2014 to 28/02/2017	33	33		68.5	-	Arithmetic				11.2	6.11607	-
									Winter	Biomass (pre intervention)	01/05/2014 to 28/02/2017	131	131		197.7	-	Arithmetic				20.8	9.50481	-
									Winter	Biomass high efficiency with Chimneys (post intervention)	01/05/2014 to 28/02/2017	146	146		152.9	-	Arithmetic				31.75	4.81575	-
									Winter	Biomass (control pre intervention)	01/05/2014 to 28/02/2017	59	59		303.6	-	Arithmetic				20.8	14.5962	-
									Winter	Biomass (control post intervention)	01/05/2014 to 28/02/2017	71	71		308.2	-	Arithmetic				31.75	9.70709	-
Brehmer et al., 2020	Shanghai, China	Urban	UMIC	Both	School Children	Asthmatic	Non-smokers	Child	Spring	Filtration	01/03/2017 to 31/05/2017	43	29	48 hours each sample, collected with filtration and without filtration.	62	35	Arithmetic	37 mm PTFE (Teflon) filters using Personal Environmental Monitors (PEMs; SKC, USA) with AirChek XR5000 pumps (SKC, USA).	Time-integrated	2880 minutes	55	1.12727	-	High
										No filtration	01/03/2017 to 31/05/2017	43	29		68	27	Arithmetic				61	1.11475	-
Burrowes et al., 2020	Puno, Peru	Rural	UMIC	Both	Home worker	Not reported	Not reported	Adult	Not reported	Gas and biomass	Not reported	44	28	24 hours each participant	110.5	-	Arithmetic	Ultrasonic Personal Air Sampler (UPAS; Access Sensor Technologies, Fort Collins, CO)	Time-integrated	1440 minutes	-	-	-	Moderate
Chen et al., 2020	Guangzhou, China	Urban	UMIC	Both	University Students	Not reported	Not reported	Adult	All	Not reported	21/11/2011 to 15/12/2011 19/07/2012 to 07/08/2012	16	156	24 hour periods, repeated betwee 4- 19 times per participant	67.2	28.8	Arithmetic	Personal Environmental Monitor (PEM, Model 200, MSP Corp., Shoreview, MN, USA) loaded with one quartz fiber filter (37 mm, 2 μm pore size), connected to a portable Leland Legacy pump (SKC Inc., Eighty-Four, PA, USA)	Time-integrated	1440 minutes	67.5	0.995556	r = 0.36 to 0.53	Low
Chu et al., 2015	Zhuhai, China	Urban	UMIC	Both	General adult population	Healthy	Both	Adult	All	Not reported	Not reported	108	108	24 hours each sample	68.4	-	Median	PM2.5 sampler and pump of Gilian5000 (Sensidyne Company, Florida, USA). 37-mm Teflon filters (Beijing Lianyixintong Apparatus & Instrument Co., Ltd., China).	Time-integrated	1440 minutes	-	-	-	Moderate
	Wuhan, China	Urban		Both	General adult population	Healthy	Both	Adult	All	Not reported	Not reported	114	114		115	-	Median				-	-	-
	Tianjin, China	Urban		Both	General adult population	Healthy	Both	Adult	All	Not reported	Not reported	79	79		146.6	-	Median				-	-	-
Cortez-Lugo et al., 2015	Mexico City, Mexico	Urban	UMIC	Both	Medical condition	COPD	Non-smokers	Adult	All	Not reported	01/02/2000 to 30/11/2000	29	369	24 hours each sample, follow up 3 times	38.2	22.3	Arithmetic	Personal pumps with 37-mm Teflon filters (Whatman, Hillsboro, OR, USA)	Time-integrated	1440 minutes	31.5	1.21233	r=0.47	Moderate
Cozza et al., 2015	Sao Paulo, Brazil	Urban	UMIC	Male	Traffic Worker	Not reported	Non-smokers	Adult	All	Not reported	01/10/2010 to 30/06/2012	38	33	24 hours each sample	31.7	-	Median	Sampler, designed by the Harvard School of Public Health. A SKF vacuum pump, model WR-5000 Aircheck using a polycarbonate membrane, a Whatman filter with a diameter of 37 mm and 0.8 pore size is used to collect PM2.5.	Time-integrated	1440 minutes	-	-	-	Moderate
					Park worker	Not reported	Non-smokers	Adult	All	Not reported	01/10/2010 to 30/06/2012	19	17		19.7	-	Median				-	-	-
Cynthia et al., 2008	Michoacan, Mexico	Rural	UMIC	Female	Home worker	Not reported	Non-smokers	Adult	Not reported	Biomass with chimney	Not reported	60	26	24 hours with old stove and 24 hours with new stove.	160	130	Arithmetic	Particulate matter was measured using the University of California at Berkeley Particle Monitor, a semi‐continuous (1‐min averages), light‐scattering nephelometer.	Time-resolved	1 minute	-	-	-	Moderate
										Biomass	Not reported	60	26		240	230	Arithmetic				-	-	-
Du et al., 2010	Beijing, China	Urban	UMIC	Both	School Children and Office Worker	Not reported	Non-smokers	Adult and Child	Autumn	Not reported	01/10/2006 to 31/10/2006 01/11/2007 to 30/11/2007	70	114	24 hours each participant, 9 participants had repeated samples.	102.5	68.4	Arithmetic	PM2.5 personal exposure monitor (PEM) (SKC Inc., USA) powered by portable pump (Research Triangle Institute, USA) using preweighed 37 mm Teflon filters (Pall Corp., USA)	Time-integrated	1440 minutes	118.5	0.864979	rs = 0.81	Moderate
Du et al., 2011	Beijing, China	Urban	UMIC	Both	Office worker	Not reported	Non-smokers	Adult	Autumn	Not reported	22/10/2006 to 31/10/2006	26	26	24 hours each sample	83.5	-	Arithmetic	particulate personal exposure monitor (PM2.5 PEM) powered by a portable pump using pre-weighed 37 mm Teflon filters.	Time-integrated	1440 minutes	-	-	-	Low
					Taxi drivers	Not reported	Non-smokers	Adult	Autumn	Not reported	22/10/2006 to 31/10/2006	16	16		91.9	-	Arithmetic				-	-	-
Du et al., 2017	Anshun, Guizhou, China	Urban	UMIC	Both	General adult population	Not reported	Both	Adult	Winter	Wood and Electric	01/01/2015 to 31/01/2015	32	32	24 hours	176	69	Arithmetic	Sioutas four stage cascade impactors (SKC, Eighty Four, PA, USA). Glass fibre filters	Time-integrated	1440 minutes	-	-	-	High
	Taigu, Shanxi, China	Rural		Both	General adult population	Not reported	Both	Adult	Winter	Biomass	01/01/2015 to 31/01/2015	28	28		451	301	Arithmetic				-	-	-
Fan et al., 2020	Beijing, China	Urban	UMIC	Both	General adult population	Pre-Diabetic and healthy	Non-smokers	Adult	All	Not reported	01/08/2013 to 28/02/2015	101	431	24 hours per sample with repeated measurements	84.8	54.4	Arithmetic	Personal exposure levels were determined by collecting particles on quartz filters using personal samplers (Buck Libra Pump L-4, AP Buck).	Time-integrated	24 hours	65.9	1.2868	rs = 0.59	Moderate
Fitzgerald et al., 2012	Santiago de Chuco, Peru	Rural	UMIC	Female	Home worker	Not reported	Non-smokers	Adult	Winter	Biomass	01/06/2008 to 07/10/2008	35	27	48 hours each sample	116.4	Not reported	Geometric	PM2.5 samples were collected on 37 mm Teflon filters (Pall, East Hills, NY, Teflo 2.0 μm), loaded into particle-size-selective Triplex Cyclones (BGI Inc., Waltham, MA, Model SCC 1.062) which were connected to SKC universal sampling pumps (SKC Inc, Eighty Four, PA, Aircheck® XR5000).	Time-integrated	2880 minutes	-	-	-	High
										Biomass with chimney	01/06/2008 to 07/10/2008	35	27		68.4	Not reported	Geometric				-	-	-
Gould et al., 2020	Alajuela, Ecuador	Rural	UMIC	Female	Home worker	Not reported	Both	Adult	Wet	Predominantly LPG	01/01/2019 to 31/03/2019	40	40	48 hours per sample.	13	5	Arithmetic	PATS+ (EME Systems; Berkeley, CA, USA) affixed to a vest at the shoulder and a 20% sub-sample also wore a co-located Ultrasonic Personal Aerosol Sampler (UPAS; Access Sensor Technologies; Fort Collins, CO, USA).	Time-resolved and Time-integrated	1 minute	-	-	-	High
	Cangahua, Ecuador	Rural		Female	Home worker	Not reported	Both	Adult	Wet	Predominantly LPG	01/01/2019 to 31/03/2019	28	28		22	36	Arithmetic				-	-	-
	San Mateo, Ecuador	Rural		Female	Home worker	Not reported	Both	Adult	Wet	Predominantly LPG	01/01/2019 to 31/03/2019	38	38		23	10	Arithmetic				-	-	-
	Ayora, Ecuador	Rural		Female	Home worker	Not reported	Both	Adult	Wet	Predominantly LPG	01/01/2019 to 31/03/2019	12	12		30	18	Arithmetic				-	-	-
	La Merced, Ecuador	Rural		Female	Home worker	Not reported	Both	Adult	Wet	Predominantly LPG	01/01/2019 to 31/03/2019	40	40		34	78	Arithmetic				-	-	-
Hartinger et al., 2013	San Marcos Province, Peru	Rural	UMIC	Female	Home worker	Not reported	Both	Adult	Dry	Biomass	01/06/2009 to 31/08/2009	40	40	48 hours each sample.	129	-	Arithmetic	Particle‐size‐selective Triplex Cyclones (Model SCC 1.062; BGI Inc., Waltham, MA, USA) and SKC universal sampling pumps (Aircheck® XR5000; SKC Inc., Eighty Four, PA, USA).	Time-integrated	2880 minutes	13	9.92308	-	High
										Biomass with chimney	01/06/2009 to 31/08/2009	37	37		104	-	Arithmetic				13	8	-
Hu et al., 2014	Xuanwei, China	Rural	UMIC	Female	Home worker	Not reported	Non-smokers	Adult	All	Coal and Biomass	01/08/2008 to 30/06/2009	105	105	24 hours each sample.	211.075	165.772	Calculated	37 mm Teflon filters using a cyclone with an aerodynamic cutoff of 2.5 μm (model BGI, GK 2.05SH)	Time-integrated	1440 minutes	-	-	-	High
	Fuyuan, China	Rural		Female	Home worker	Not reported	Non-smokers	Adult	All	Coal and Biomass	01/08/2008 to 30/06/2009	111	111		179.396	128.089	Calculated				-	-	-
Hu et al., 2019	Wangjiafan and Jianchencun, China	Rural	UMIC	Both	Elderly	Not reported	Both	Elderly	Summer	Biomass and LPG	29/08/2015 to 20/01/2017	12	12	24 hours each sample	65	16	Arithmetic	UCB Particle and Temperature Sensor (PATS+)	Time-resolved	10 seconds	39	1.66667	-	Moderate
									Winter	Biomass and LPG	29/08/2015 to 20/01/2017	45	45		66	40	Arithmetic				40	1.65	-
	Quzhou, China	Urban		Both	Elderly	Not reported	Both	Elderly	Summer	LPG	29/08/2015 to 20/01/2017	9	9		88	28	Arithmetic				54	1.62963	-
									Winter	LPG	29/08/2015 to 20/01/2017	12	12		49	42	Arithmetic				47	1.04255	-
Huang et al., 2017	Shanxi, China	Rural	UMIC	Female	General adult population	Not reported	Both	Adult	Summer	Biomass, LPG and electricity	07/05/2011 to 14/05/2011	67	67	24 hours each sample	90	46	Arithmetic	personal samplers (SKC, USA). Particles were collected using Sioutas cascade impact (SKC) on glass fiber filters (GFFs, 0.45 μm, BUCK, Orlando FI, USA).	Time-integrated	1440 minutes	-	-	-	High
				Male	General adult population	Not reported	Both	Adult	Summer	Biomass, LPG and electricity	07/05/2011 to 14/05/2011	17	17		133	60	Arithmetic				-	-	-
Lei et al., 2020	Shanghai, China	Urban	UMIC	Both	University Students	Healthy	Non-smokers	Adult	All	Not reported	01/12/2014 to 31/07/2015	36	141	72 hours each participant repeated four times.	45.7	31.63	Arithmetic	Portable MicroPEM monitor (v3.2, RTI International, Research Triangle Park, NC, USA). MicroPEM collected particles on a 25 mm Teflon filter with an active area of 10 mm in diameter (FPTPMP325, Zefon, USA).	Time-resolved and Time-integrated	10 seconds	65.3	0.699847	-	High
Li et al., 2019	Nanjing, China	Urban	UMIC	Both	Elderly	Healthy	Non-smokers	Elderly	Summer	Not reported	2015 to 2016	31	31	5 consecutive days, although monitors measure for 1 minute then off for 3 minutes.	47	12	Arithmetic	MicroPEMs (v3.2, RTI International, NC, USA), which are miniaturized personal PM2.5 environment monitors, including a two-stage impactor with a PM2.5 aerodynamic cut-off point. Pre-weighed 25 mm Teflon filters (3.0-μm polytetrafluoroethylene with support ring, Pall Corporation, Mexico) were used to collect the PM2.5 samples.	Time-resolved and Time-integrated	1 minute	41	1.14634	-	High
									Winter	Not reported	2015 to 2016	31	31		87	30	Arithmetic				80	1.0875	-
	Beijing, China	Urban		Both	Elderly	Healthy	Non-smokers	Elderly	Summer	Not reported	2015 to 2016	29	29		56	18	Arithmetic				65	0.861538	-
									Winter	Not reported	2015 to 2016	27	27		52	27	Arithmetic				62	0.83871	-
Liang et al., 2019	Beijing, China	Urban	UMIC	Female	General adult population	Healthy	Non-smokers	Adult	Winter	Not reported	08/01/2018 to 20/01/2018	25	25	14 consecutive days	35.9	56.3	Arithmetic	TE-STR (Tongheng Energy & Environment Technology Institute, Beijing, China) is a portable environmental monitoring device, which has an aerosol nephelometer, a GPS receiver, a humidity, and temperature sensor	Time-resolved	1 minute	-	-	-	Low
				Male	General adult population	Healthy	Non-smokers	Adult	Winter	Not reported	08/01/2018 to 20/01/2018	25	25		40.4	55.5	Arithmetic				-	-	-
Liao et al., 2019	Jalapa, Guatemala	Rural	UMIC	Female	Home worker	Not reported	Non-smokers	Adult	All	LPG	01/11/2017 to 30/04/2018	20	40	24 hours each sample, completed twice before and after stove intervention.	47	29	Arithmetic	ECM (RTI International, Durham, NC USA) and collected on a 15 mm Teflon filter (PT15-AN-PF02, MTL LLC., Minneapolis, MN, USA)	Time-resolved and Time-integrated	30 seconds	-	-	-	High
										biomass stove	01/11/2017 to 30/04/2018	20	40		189	138	Arithmetic				-	-	-
Lin et al., 2020	Beijing, China	Urban	UMIC	Both	University Students	Healthy	Non-smokers	Adult	All	Not reported	14/12/2017 to 12/06/2018	120	79	24 hours each	33.8	27.8	Arithmetic	MicroPEM personal exposure monitor (RTI International, USA)	Time-resolved	10 seconds	58.2	0.580756	r = 0.68	High
Liu et al., 2018	Enshi County, Hubei, China	Rural	UMIC	Both	General adult population	Not reported	Both	Adult	Winter	coal and gasifier firewood stove	01/01/2013 to 31/01/2013	34	34	24 hours each sample	176.7	78.1	Arithmetic	Glass fiber filters (GFFs, 0.45 μm, BUCK, USA) using a median-volume SKC pump (Eighty Four, SKC, USA) equipped with a four-stage cascade impactor.	Time-integrated	1440 minutes	100.9	1.75124	r=-0.27	High
Liu et al., 2020	Wuhan, China	Urban	UMIC	Both	School children	Healthy	Non-smokers	Child	All	Not reported	09/10/2017 to 01/06/2018	105	291	24 hours each sample run for 3 consecutive days.	59.7	40.9	Arithmetic	microPEM (RTI International, Research Triangle Park, NC, USA)	Time-resolved and Time-integrated	Not reported	-	-	-	Low
Loo et al., 2020	Sichuan, China	Urban	UMIC	Female	Home worker	Not reported	Non-smokers	Adult	Summer	Biomass with chimney	01/05/2014 to 28/02/2017	53	67	48 hours duration	59	-	Arithmetic	Lightweight air samplers comprised of small pumps (Apex Pro, Casella CEL, UK) and Harvard Personal Exposure Monitors (H-PEM) (Harvard School of Public Health, Boston, MA). The H-PEMs held 37-mm PTFE filters (Zefluor, Pall Life Sciences, USA) with 2.0-μm pore size.	Time-integrated	2880 minutes	-	-	-	High
									Winter	Biomass with chimney	01/05/2014 to 28/02/2017	53	85		207	-	Arithmetic				-	-	-
McCracken et al., 2013	San Marcos, Guatemala	Rural	UMIC	Female	Home worker	Not reported	Both	Adult	All	Biomass with chimney	01/07/2003 to 31/12/2005	49	112	24 hours per sample, repeated up to 3 times per participant.	102	-	Arithmetic	A gravimetric sampler (pump flow rate at 1.5 liters/minute, BGI Inc. sharp-cut cyclone inlet, 37 mm Teflon filter)	Time-integrated	1440 minutes	-	-	-	Moderate
										Biomass	01/07/2003 to 31/12/2005	67	104		266	-	Arithmetic				-	-	-
Mu et al., 2019	Wuhan, China	Urban	UMIC	Both	General adult population	Not reported	Both	Adult	Spring	Not reported	01/04/2014 to 31/05/2014 01/04/2017 to 31/05/2017	224	210	24 hours each sample repeated for each participant with a 3 year gap.	145	-	Median	Personal PM2.5 sampler (Model 200 Personal Environmental Monitor, MSP Corporation, MN, USA) and pump of Gilian 5000 (Sensidyne Company, FL, USA) equipped with micro-quartz fiber filters (MK360, Munktell Filter ab, Falun, Sweden)	Time-integrated	1440 minutes	-	-	-	Moderate
	Zhuhai, China	Urban		Both	General adult population	Not reported	Both	Adult	Spring	Not reported	01/04/2015 to 31/05/2015 01/04/2018 to 31/05/2018	224	104		82	-	Median				-	-	-
Niu et al., 2013	Zhangye, China	Urban	UMIC	Female	Elderly	Healthy	Non-smokers	Elderly	All	Not reported	06/03/2009 to 04/04/2010	30	30	24 hours each sample.	70.6	46.7	Arithmetic	A personal pump connected to a cyclone and filter cassette with a pre-weighed Teflon filter.	Time-integrated	1440 minutes	45.5	1.55165	-	Low
	Jinchang, China	Urban		Female	Elderly	Healthy	Non-smokers	Elderly	All	Not reported	06/03/2009 to 04/04/2010	30	30		62.5	45.2	Arithmetic				43	1.45349	-
Orakij et al., 2017	Thoen District, Thailand	Rural	UMIC	Both	General adult population	Not reported	Both	Adult	Dry	Charcoal and LPG	09/03/2013 to 12/03/2013	15	45	24 hours each sample repeated on 3 consecutive days	100.5	53.2	Arithmetic	ATPS-20H impactor (Shibata Sci. Tech., Tokyo, Japan) connected to a portable MP-Σ300 pump (Shibata). Particles < 2.5 μm were collected on a 20-mm fiberfilm filter.	Time-integrated	1440 minutes	46.2	2.17532	-	Low
Pollard et al., 2018	Puno, Peru	Rural	UMIC	Female	Home worker	Not reported	Both	Adult	All	LPG, biomass and dung	01/02/2017 to 30/09/2017	48	48	48 hour duration	63	-	Arithmetic	The ECM real time aerosol monitor (RTI Inc., Research Triangle Park, NC, USA) was used to measure both direct-reading concentration and gravimetric samples of PM2.5.	Time-resolved and Time-integrated	2880 minutes	-	-	-	Low
										Biomass and dung	01/02/2017 to 30/09/2017	46	46		83	-	Arithmetic				-	-	-
Ren et al., 2019	Guangzhou, China	Urban	UMIC	Both	University Students	Healthy	Non-smokers	Adult	All	Not reported	01/04/2017 to 31/12/2017	41	51	72 hours monitoring period for each participant	60.3	52.1	Arithmetic	TSI DUSTTRAK™ DRX, 8533EP, USA	Time-resolved	10 minutes	36.8	1.63859	-	Low
Secrest et al., 2016	Shuangsheng , Inner Mongolia, China	Rural	UMIC	Female	Home worker	Not reported	Non-smokers	Adult	Winter	Biomass and Coal	01/12/2012 to 31/12/2012	17	17	Each sample taken was for 24 hours	249	-	Geometric	Pump (Apex Pro; Casella CEL, UK) which drew air through an impactor (Personal Exposure Monitors or PEMs; Harvard T.H. Chan School of Public Health, USA) The impactors and cassettes held 37 mm PTFE filters.	Time-integrated	1440 minutes	-	-	-	Moderate
Shan et al., 2014	Sichuan, China	Rural	UMIC	Female	Home worker	Not reported	Non-smokers	Adult	Spring	Biomass with chimney	01/09/2012 to 30/09/2012	25	23	24 hours each sample	58	-	Median	Personal Exposure Monitors (PEMs) (Harvard School of Public Health, Boston, MA) held 37 mm PTFE filters (SKC Inc., USA, 2.0 μm pore size) and were connected to small pumps (Apex Pro, Casella CEL, UK).	Time-integrated	1440 minutes	12	5.08333	-	Moderate
Shang et al., 2020	Beijing, China	Urban	UMIC	Both	University Students	Healthy	Both	Adult	All	Not reported	27/05/2016 to 25/07/2016 21/10/2016 to 12/01/2017	135	385	24 hours per sample completed twice per participant in summer and winter	87.7	57.2	Arithmetic	Portable PEM (Personal Environmental Monitor, SKC Inc., USA) with a Leland legacy sampling pump. 37 mm Teflon filters (Pall Inc., USA)	Time-integrated	1440 minutes	81.5	1.07607	-	Moderate
Sinaga et al., 2020	Bandung, Indonesia	Urban	UMIC	Both	General adult population	Not reported	Non-smokers	Adult	Wet	Not reported	01/11/2018 to 30/09/2019	32	32	24 hours each sample	29.3	10.3	Arithmetic	AS-LUNG Portable (AS-LUNG-P) comprises a PMS3003 sensor (Plantower Co., Ltd., Beijing, China), which measure PM2.5 concentrations according to the light-scattering principle.	Time-resolved	15 seconds	29	1.01034	-	High
									Dry	Not reported	01/11/2018 to 30/09/2019	32	32		35.5	15.9	Arithmetic				39.2	0.905612	-
St. Helen et al., 2015	Trujillo, Peru	Urban	UMIC	Female	Pregnant	Not reported	Non-smokers	Adult	Dry	LPG, biomass and coal	01/05/2004 to 31/07/2004	106	93	48 hours each sample.	122.8	135.2	Arithmetic	Particles were collected on 37-mm Teflon filters (Pall; 2.0 μm) that were preloaded into Triplex PM2.5 cyclones (BGI, model SCC 1.062; Waltham, MA). Air was drawn through the cyclones using AirChek 2000 pumps (SKC, Eighty Four, PA).	Time-integrated	2880 minutes	29.3	4.19113	-	High
Tovalin-Ahumada et al., 2007	Mexico City, Puebla, Mexico	Urban	UMIC	Male	Office Worker	Not reported	Both	Adult	Dry	Not reported	01/04/2002 to 30/05/2002	23	21	24 hours each sample, although some were slightly shorter than this.	79.9	16.8	Arithmetic	37 mm Teflon filters (Model 225-9006, SKC Inc., Eighty Four, PA), fitted to a single stage personal impactor (Model PEM-761-203A, SKC) and personal sampling pumps (Model PCXR4, SKC).	Time-integrated	1440 minutes	-	-	-	Moderate
					Traffic Worker	Not reported	Both	Adult	Dry	Not reported	01/04/2002 to 30/05/2002	30	26		127.2	38.8	Arithmetic				-	-	-
Wu et al., 2020	Yunnan, China	Rural	UMIC	Female	Pregnant	Not reported	Non-smokers	Adult	All	Coal, biomass, electricity and gas	2014 to 2017	606	524	5 to 7 days for each trimester	26.3	NA	Median	PM sensor (Shinyei PPD42NS)	Time-resolved	Not reported	-	-	-	Moderate
Xia et al., 2019	Shanghai, China	Urban	UMIC	Female	Pregnant	Healthy	Non-smokers	Adult	All	Not reported	2017 to 2018	198	198	72 hours per sample	48.1	22.2	Arithmetic	A model 200 Personal Environmental Monitor (PEM™, SKC Inc., Eighty Four, PA, USA).With a standard 37 mm polytetrafluoroethylene (PTFE) membrane filters with a 2-μm pore size (R2PJ037 SKC Inc., Ann Arbor, MI, USA).	Time-integrated	4320 minutes	-	-	-	High
Xu et al., 2018	Wuhan, China	Urban	UMIC	Both	University Students	Healthy	Non-smokers	Adult	All	Not reported	20/11/2014 to 09/06/2015	20	72	24 hours each sample repeated in each season.	169	84	Arithmetic	Gilian 5000 personal air sampling pump (Sensidyne Company, Florida, USA) and quartz fibre filters (37 mm, Munktell, Sweden).	Time-integrated	1440 minutes	74	2.28378	-	Low
Xu et al., 2018	Xingping, China	Rural	UMIC	Female	Home worker	Not reported	Non-smokers	Adult	Winter	Biomass	04/12/2016 to 21/12/2016	10	30	24 hours each repeated on three consecutive days	263.4	105.8	Arithmetic	PEM (Personal Environmental Monitor) PM2.5 sampling device (SKC Inc., USA). One 37-mm pre-baked (780 °C, 3 h) quartz filter (QM/A®, Whatman Inc., U.K.)	Time-integrated	1440 minutes	191	1.37906	r = ~ 0.2	Moderate
Ye et al., 2020	Pengbuxi and Gonggashan, Tibet, China	Rural	UMIC	Both	Home worker	Not reported	Both	Adult and Child	Summer	Biomass and dung	01/07/2016 to 31/08/2016	46	42	24 hours each sample	74.3	-	Geometric	The MicroPEM collects both real-time and gravimetric PM2.5 concentrations with integrated filter.	Time-resolved and Time-integrated	10 seconds	-	-	-	High
Zeng et al., 2020	Shanghai, China	Urban	UMIC	Both	Elderly	Not reported	Non-smokers	Elderly	Winter (Low pollution weather)	Gas	30/01/2018 to 05/02/2018	13	13	24 hours each sample.	49.2	Not reported	Arithmetic	Portable air quality recorder (B1, Bohu Co. measuring error ±5%)	Time-resolved	10 seconds	35	1.40571	-	Low
									Winter (High pollution weather)	Gas	30/01/2018 to 05/02/2018	14	14		135	Not reported	Arithmetic				164	0.823171	-
Zhang et al., 2015	Tianjin, China	Urban	UMIC	Both	School Children	Not reported	Non-smokers	Child	Summer	Not reported	17/05/2010 to 24/06/2010	36	36	48 hours each sample.	74.7	Not reported	Arithmetic	A backpack with personal exposure monitor (PEM-PM2.5; BGI Inc., Waltham, MA, USA), consisting of two pumps (Buck Inc., Orlando, FL, USA) connected to two samplers: one was loaded with a 37-mm quartz-fiber filter and the other with a 37-mm Teflon filter (Pall-Gelman, Ann Arbor, MI, USA).	Time-integrated	2880 minutes	-	-	-	High
									Winter	Not reported	08/11/2010 to 03/12/2010	36	36		122.4	Not reported	Arithmetic				-	-	-
Zhang et al., 2019	Not specified, China	Urban	UMIC	Both	Elderly	Healthy	Non-smokers	Elderly	Autumn	Not reported	31/10/2017 to 03/11/2017	40	40	24 hours each sample	72.5	15	Arithmetic	Plantower (model PMS 3003, Beijing, China)	Time-resolved	1 minute	-	-	-	Low
Zhang et al., 2019	Laiyang County, China	Rural	UMIC	Both	General adult population	Not reported	Both	Adult	Summer	Biomass, LPG and electricity	July but no year reported	49	49	Samples collected for 14 consecutive days, 24 hours per sample.	71.7	30.8	Arithmetic	Particulate phase samples were collected on glass fiber filters (GFFs, 0.45 mm, BUCK, USA; with 37 mm diameter filters used for the particles. A medium-volume total suspended particles (TSP) sampler (SKC, Leland Legacy, USA), equipped with a four-stage cascade impactor (SKC, SIOUTASIMPACTOR, 225-370, USA).	Time-integrated	1440 minutes	52.9	1.35539	-	Moderate
*HIC: High income country, UMIC: Upper-middle income country, LMIC: Lower-middle income country, LIC: Low income country as defined by World Bank (2020). References: Burrowes, V.J., Piedrahita, R., Pillarisetti, A., Underhill, L.J., Fandino-Del-Rio, M., Johnson, M., Kephart, J.L., Hartinger, S.M., Steenland, K., Naeher, L., Kearns, K., Peel, J.L., Clark, M.L., Checkley, W., Balakrishnan, K., Chec…

## Sheet: S2 Time activity summary
Table S2: Summary of time activity information, PM2.5 exposure and proportion of PM2.5 exposure in different microenvironments reported by studies reviewed
Author	Location	Urban or rural	Income group*	Gender	Category	Health	Smoking status	Age	Season	Heating/ Cooking/ Intervention type	Time-activity recording methods	Time spent at home	Mean exposure at home (µg/m3)	Proportion of exposure at home	Time spent commuting	Mean exposure commuting (µg/m3)	Proportion of exposure commuting	Time spent at work/ school	Mean exposure at work/ school (µg/m3)	Proportion of exposure at work/ school	Time spent cooking	Mean exposure cooking (µg/m3)	Proportion of exposure cooking	Time spent other	Mean exposure other (µg/m3)	Proportion of exposure other	Time spent outdoors	Mean exposure outdoors (µg/m3)	Proportion of exposure outdoors	Time spent indoors	Mean exposure indoors (µg/m3)	Proportion of exposure indoors
Adgate et al., 2003	Minneapolis, Minnesota, USA	Urban	HIC	Both	All	Not reported	Non-smokers	Adult	All	Not reported	On sampling days participants completed a time-activity diary, recording time spent in seven primary microenvironments.	-	-	-	-	-	-	-	-	-	-	-	-	-	-	-	0.091	-	-	0.909	-	-
Brauer et al., 2000	Bankska Bystrica, Slovakia	Rural	HIC	Both	All	Healthy	Non-smokers	Adult and Child	All	Not reported	Time-activity data was collected through recall interviews with subjects.	0.718056	-	-	0.00902778	-	-	0.247222	-	-	0.025	-	-	-	-	-	0.01875	-	-	0.98125	-	-
Buonanno et al., 2015	Ceccano, Italy	Rural	HIC	Female	All	Not reported	Both	Adult	Not reported	Gas	A time activity diary was used recording the amount of time spent in all the microenvironments.	0.74	-	-	0.03	-	0.07	-	-	-	-	-	-	-	-	-	0.08	-	0.12	0.92	-	0.88
Chen et al., 2018	Hong Kong	Urban	HIC	Both	All	Healthy	Non-smokers	Adult	All	Gas and electricity	Prior to personal sampling, participants were asked to complete a detailed questionnaire regarding personal information such as gender, occupation, and residential characteristics. During the 24-h monitoring events, each participant was required to fill out a time-activity diary denoting their locations and activities every 15 min.	0.715	-	-	0.0495	-	-	0.136	-	-	0.061	-	-	0.052	-	-	0.1015	-	-	0.8945	-	-
Cunha-Lopes et al., 2019	Lisbon, Portugal	Urban	HIC	Both	School Children	Not reported	Non-smokers	Child	Summer	Not reported	The children filled a time-activity diary, under the supervision of their parents, to record their location and the main indoor and outdoor activities (such as sleeping, eating, studying, commuting, etc.). The accuracy of the recorded locations was checked by consulting the GPS logs.	0.55	-	-	0.05	-	-	0.303	-	-	-	-	-	-	-	-	0.133	-	-	0.867	-	-
Ebelt et al., 2000	Vancouver, Canada	Urban	HIC	Both	Health compromised	COPD	Non-smokers	Elderly	All	Not reported	For each 30-min period within the sampling session, subjects completed a diary indicating relevant locations/activities.	0.924	-	-	0.023	-	-	-	-	-	-	-	-	-	-	-	0.08	-	-	0.92	-	-
Ho et al., 2019	Taipei, Taiwan	Urban	HIC	Both	All	Healthy	Non-smokers	Adult	Not reported	Not reported	Collected by questionnaire	-	-	-	-	-	-	-	-	-	-	-	-	-	-	-	0.187	-	-	0.8125	-	-
Jacquemin et al., 2007	Barcelona, Spain	Urban	HIC	Both	Health compromised	Myocardial infarction	Both	Adult	All	Not reported	Not reported but recorded	0.75	-	-	0.120833	-	-	-	-	-	-	-	-	-	-	-	0.166667	-	-	0.833333	-	-
Jedrychowski et al., 2006	Krakow, Poland	Urban	HIC	Female	Pregnant	Healthy	Non-smokers	Adult	All	Not reported	Data on potential indoor sources of particulate matter (environmental tobacco smoke, heating system in household, gas cooking appliances etc.) and a time-activity diary over the 48-h sampling period were collected in a household questionnaire.	-	-	-	-	-	-	-	-	-	-	-	-	-	-	-	0.13	-	-	0.87	-	-
Johannesson et al., 2007	Gothenburg, Sweden	Urban	HIC	Both	All	Not reported	Both	Adult	All	Not reported	Participants filled out a diary including notes on smoking behaviours.	0.58	-	-	0.025	-	-	0.315	-	-	-	-	-	0.04	-	-	0.055	-	-	0.945	-	-
Kim et al., 2006	Toronto, Canada	Urban	HIC	Both	Health compromised	Coronary Artery Disease	Non-smokers	Adult	Summer	Not reported	For each 15 min period within the sampling session, the subjects recorded their activities and changes to location in time-activity diaries.	0.756	-	-	0.061	-	-	-	-	-	-	-	-	-	-	-	0.114	-	-	0.886	-	-
Koehler et al., 2019	Fort Collins, Colorado, USA	Urban	HIC	Both	Office Worker	Not reported	Non-smokers	Adult	All	Not reported	The microenvironments were manually assigned based on participant's location, a time‐activity diary, and environmental metadata (temperature, light intensity, speed, heart rate, and motion).	0.541667	8	-	0.05	6.8	-	0.275	2.4	-	-	-	-	-	-	-	-	-	-	-	-	-
Koutrakis et al., 2005	Boston, USA	Urban	HIC	Both	School children	Healthy	Non-smokers	Child	Summer	Not reported	Subjects completed a closed-form, time-based activity diary on each monitoring day	0.659	-	-	0.065	-	-	0.163	-	-	-	-	-	-	-	-	0.177	-	-	0.823	-	-
									Winter	Not reported		0.669	-	-	0.046	-	-	0.264	-	-	-	-	-	-	-	-	0.067	-	-	0.933	-	-
					Elderly	Healthy	Non-smokers	Elderly	Winter	Not reported		0.796	-	-	0.046	-	-	0.015	-	-	-	-	-	-	-	-	0.079	-	-	0.921	-	-
									Summer	Not reported		0.733	-	-	0.064	-	-	0.022	-	-	-	-	-	-	-	-	0.136	-	-	0.864	-	-
	Baltimore, Maryland, USA	Urban	HIC	Both	School children	Healthy	Non-smokers	Child	Summer	Not reported		0.728	-	-	0.054	-	-	0.163	-	-	-	-	-	-	-	-	0.109	-	-	0.891	-	-
									Winter	Not reported		0.647	-	-	0.058	-	-	0.268	-	-	-	-	-	-	-	-	0.085	-	-	0.915	-	-
					Health compromised	COPD	Non-smokers	Adult	Winter	Not reported		0.823	-	-	0.043	-	-	0.048	-	-	-	-	-	-	-	-	0.067	-	-	0.933	-	-
Lachenmyer and Hidy, 2000	Birmingham, Alabama, USA	Urban	HIC	Both	Office worker	Not reported	Non-smokers	Adult	Summer	Not reported	Each participant asked to maintain a diary of activities	0.596	-	-	0.061	-	-	0.268	-	-	-	-	-	0.075	-	-	0.094	-	-	0.906	-	-
									Winter	Not reported		0.562	-	-	0.053	-	-	0.343	-	-	-	-	-	0.039	-	-	0.073	-	-	0.927	-	-
Lai et al., 2004	Oxford, UK	Urban	HIC	Both	All	Not reported	Both	Adult	All	Electric and gas	The participants were also asked to fill in a time microenvironment activity diary (TMAD), which recorded the type of activity and microenvironment in 15-min intervals.	0.69	-	-	0.067	-	-	0.18	-	-	0.022	-	-	-	-	-	0.105	-	-	0.895	-	-
Mohammadyan, 2011	Bradford, UK	Urban	HIC	Both	Office worker	Not reported	Both	Adult	All	Not reported	A time microenvironment activity diary (TMAD) as a questionnaire in 15-min time segments. TMAD contained some information about people activities related to particulate air pollution such as cooking, smoking, walking and period of time spent on these activities.	0.57	19	-	0.047	-	-	0.288	27.3	-	-	-	-	1	-	-	0.081	-	-	0.908	-	-
Miller et al., 2019	Baltimore, Chicago, Forsyth County, Los Angeles, New York, St Paul, USA	Urban	HIC	Both	All	Healthy	Non-smokers	Adult	All	Not reported	Two-week specific time-location information was provided by personal monitoring study participants using a time-location diary (TLD). In the TLD, participants recorded their location (the number of minutes in each hour) for each hour of each study day spent in one of seven microenvironments: home indoors, home outdoors, motorized vehicle, work indoors, work outdoors, other indoors, and other outd…	0.79	-	-	0.05	-	-	-	-	-	-	-	-	-	-	-	0.11	-	-	0.89	-	-
Minguillon et al., 2012	Barcelona, Spain	Urban	HIC	Female	Pregnant	Healthy	Non-smokers	Adult	All	Not reported	Each participant was asked to record a microenvironment/activity category for every 30 min during the sampling period.	0.6	-	-	0.1	-	-	0.08	-	-	-	-	-	-	-	-	0.12	-	-	0.88	-	-
Montagne et al., 2014	Utrecht, Netherlands	Urban	HIC	Both	School Children and Elderly	Not reported	Non-smokers	Child and Elderly	All	Not reported	We selected volunteers willing to conduct the measurements according to predefined time activity patterns.	0.702083	-	-	-	-	-	-	-	-	-	-	-	-	-	-	0.0854167	-	-	0.914583	-	-
	Barcelona, Spain	Urban	HIC	Both	School Children and Elderly	Not reported	Non-smokers	Child and Elderly	All	Not reported		0.625	-	-	-	-	-	-	-	-	-	-	-	-	-	-	0.0864583	-	-	0.913542	-	-
	Helsinki, Finland	Urban	HIC	Both	School Children and Elderly	Not reported	Non-smokers	Child and Elderly	All	Not reported		0.753125	-	-	-	-	-	-	-	-	-	-	-	-	-	-	0.0296875	-	-	0.970313	-	-
Mosqueron et al., 2002	Paris, France	Urban	HIC	Both	Office Worker	Not reported	Non-smokers	Adult	All	Not reported	Time activity diary with 15 minutes resolution.	0.558333	-	-	0.0541667	-	-	0.279167	-	-	-	-	-	-	-	-	0.0958333	-	-	0.904167	-	-
Noullett et al., 2010	Prince George, Canada	Rural	HIC	Both	School Children	Not reported	Non-smokers	Child	Winter	Not reported	Time-activity diaries were completed every 30 min. A motion sensor (HOBO, Onset Computer Corporation) was also placed in each pack and data from the sensor was downloaded each morning and then compared to each child's time activity diary as a quality assurance measure.	0.66	-	-	-	-	-	0.21	-	-	-	-	-	-	-	-	0.05	-	-	0.95	-	-
Ohura et al., 2005	Shizouka, Japan	Urban	HIC	Both	All	Not reported	Both	Adult	All	Not reported	Not reported but recorded	0.62	-	-	-	-	-	-	-	-	-	-	-	-	-	-	0.11	-	-	0.89	-	-
Rodes et al., 2010	Detroit, Michigan, USA	Urban	HIC	Both	All	Not reported	Non-smokers	Adult	All	Not reported	Participants kept an activity log based upon 15-min intervals during which they indicated their locations.	0.774	-	-	0.033	-	-	-	-	-	-	-	-	-	-	-	-	-	-	-	-	-
Sarnat et al., 2005	Steubenville, Ohio, USA	Rural	HIC	Both	Elderly	Not reported	Non-smokers	Elderly	Autumn	Not reported	Complete a time–activity diary for each 24 hr sampling session.	-	-	-	-	-	-	-	-	-	-	-	-	-	-	-	0.048	-	-	0.952	-	-
									Summer	Not reported		-	-	-	-	-	-	-	-	-	-	-	-	-	-	-	0.095	-	-	0.905	-	-
Siponen et al., 2019	Kuopio, Finland	Urban	HIC	Both	Elderly	Not reported	Non-smokers	Elderly	All	Wood stove	Time‐activity diaries were filled in with 15‐minute resolution.	0.89	-	-	-	-	-	-	-	-	-	-	-	-	-	-	0.08	-	-	0.92	-	-
Sloan et al., 2016	Utah, USA	Urban	HIC	Both	Office worker	Not reported	Non-smokers	Adult	Autumn	Not reported	Participants maintained a time–activity diary where they recorded their activities in 15-min intervals during the sampling period. GPS used to verify data.	0.475	-	-	-	-	-	0.227	-	-	-	-	-	-	-	-	0.131	-	-	0.869	-	-
Sloan et al., 2017	Utah, USA	Urban	HIC	Both	Infant	Not reported	Non-smokers	Child	Winter	Not reported	Used a GPS unit (iTrail, Nashville, TN, USA) to track daily activity of study participants.	-	-	-	-	-	-	-	-	-	-	-	-	-	-	-	0.126	-	-	0.874	-	-
Sorensen et al., 2005	Copenhagen, Denmark	Urban	HIC	Both	University Students	Not reported	Both	Adult	Winter	Not reported	The subjects filled in a questionnaire including registration of exposure to environmental tobacco smoke (ETS), burning of candles and frying of food and also registration of time spent at home and outdoors and time with windows opened in the residence.	0.653	-	-	-	-	-	-	-	-	-	-	-	-	-	-	0.058	-	-	-	-	-
									Summer	Not reported		0.655	-	-	-	-	-	-	-	-	-	-	-	-	-	-	0.081	-	-	-	-	-
Spira-Cohen et al., 2010	New York, USA	Urban	HIC	Both	School Children	Asthma	Non-smokers	Child	All	Not reported	Time–activity diary data were collected at 15-min intervals, coding six different locations, and with space to record activities such as cooking and nearby smoking.	-	-	-	-	-	-	-	-	-	-	-	-	-	-	-	0.1	-	-	0.9	-	-
Steinle et al., 2015	Edinburgh, UK	Urban	HIC	Both	Office Worker	Not reported	Both	Adult	All	Not reported	The information gained through the TADs and GPS receiver were the basis for allocating time to different microenvironments.	0.637196	8.4	-	0.0772678	7	-	0.159028	3	-	-	-	-	-	-	-	0.100339	-	-	0.899661	-	-
Suh and Zanobetti, 2010	Atlanta, Georgia, USA	Urban	HIC	Both	Health compromised	Myocardial infarction or COPD	Non-smokers	Elderly	All	Not reported	At the beginning of each visit, field technicians administered a questionnaire on health status, medication use, vitamin intake, housing characteristics and activity patterns.	0.76	-	-	0.06	-	-	-	-	-	-	-	-	-	-	-	0.12	-	-	0.88	-	-
Van Ryswyk et al., 2013	Windsor, Ontario, Canada	Urban	HIC	Both	School Children	Asthma	Non-smokers	Child	Summer	Electric and gas	For each 30-min period in their 5 days of monitoring, participants recorded their activity in open text and indicated their location in one of the six microenvironments.	0.723	11.5	0.663	0.035	19.3	0.089	-	-	-	-	-	-	-	-	-	0.174	-	0.103	0.826	-	0.897
									Winter	Electric and gas		0.671	8.9	0.517	0.044	17.2	0.09	0.177	16.9	0.386	-	-	-	-	-	-	0.152	-	0.097	0.848	-	0.903
Williams et al., 2000	Baltimore, USA	Urban	HIC	Both	Health compromised	COPD and cardiovascular disease	Non-smokers	Elderly	Summer	Not reported	15-minute interval log diary was collected and associated questionnaire with details on window opening, physical activity and if they were exposed to PM sources.	0.753	-	-	0.02	-	-	-	-	-	0.064	-	-	0.163	-	-	0.062	-	-	0.938	-	-
Williams et al., 2003	Raleigh and Chapel Hill, USA	Urban	HIC	Both	Health compromised	Hypertension and cardiovascular disease	Both	Adult	All	Electric and gas	Daily questionnaires and activity diaries were used to collect information on locations, activities, and potential sources of PM exposure.	0.735	-	-	0.04	-	-	-	-	-	-	-	-	-	-	-	-	-	-	-	-	-
Wu et al., 2005	Alpine, CA, USA	Rural	HIC	Both	School Children	Asthmatic	Non-smokers	Child	All	Not reported	Subjects also were trained to use an electronic time-activity diary (TAD) programmed on Palm® personal digital assistants (Palm, Inc., Milpitas, CA) to report their times, locations, and activities with a 15-min resolution.	0.621	9.1	0.506	0.033	20.2	0.046	0.131	25.5	0.219	-	-	-	0.215	-	0.229	0.174	-	0.261	0.826	-	0.739
Wu et al., 2006	Pullman, Washington, USA	Rural	HIC	Both	Health compromised	Asthma	Both	Adult	Autumn	Not reported	Each subject kept a time–activity diary (TAD) with a 10-min resolution.	0.611	-	-	0.065	-	-	0.189	-	-	-	-	-	-	-	-	0.095	-	-	0.905	-	-
Zamora et al., 2018	Hidalgo County, Texas, USA	Urban	HIC	Female	Pregnant	Healthy	Non-smokers	Adult	All	Not reported	The GPS receiver tracked the participant's location, which allowed for accurate microenvironment identification.	0.86	25.6	-	0.05	19.5	-	0.09	15.6	-	-	-	-	-	-	-	0.05	-	-	0.95	-	-
Andresen et al., 2005	Mysore, India	Urban	LMIC	Female	Home worker	Not reported	Non-smokers	Adult	All	LPG	During the 24-h monitoring periods in each season, the women filled out a time activity diary, recording the amount of time spent in the following five microenvironments: (a) inside at home, (b) outside at home, (c) inside other than home, (d) outside other than home, (e) time spent cooking.	0.87	-	-	-	-	-	-	-	-	0.14	-	-	-	-	-	0.1	-	-	0.9	-	-
										Kerosene		0.84	-	-	-	-	-	-	-	-	0.11	-	-	-	-	-	0.13	-	-	0.87	-	-
Hill et al., 2019	Xonboury District, Laos	Rural	LMIC	Female	Home worker	Not reported	Both	Adult	Dry	Electric	Three separate questionnaires were administered during the personal exposure study: a baseline questionnaire, a post-KAP monitoring questionnaire (not used in this analysis), and a post-personal exposure monitoring questionnaire.	0.735417	-	-	-	-	-	0.139583	-	-	0.255556	-	-	-	-	-	0.245833	-	-	0.754167	-	-
										Biomass		0.660417	-	-	-	-	-	0.135417	-	-	0.376389	-	-	-	-	-	0.295833	-	-	0.704167	-	-
Mehta et al., 2014	Ho Chi Minh City, Vietnam	Urban	LMIC	Female	Home worker	Not reported	Both	Adult	All	Not reported	Time activity diary	0.804167	-	-	0.025	-	-	-	-	-	-	-	-	-	-	-	-	-	-	-	-	-
Chen et al., 2020	Guangzhou, China	Urban	UMIC	Both	University Students	Not reported	Not reported	Adult	All	Not reported	Reported their daily activities in a formatted time-activity diary with 30-min resolution	0.562	-	-	0.001	-	-	0.394	-	-	-	-	-	0.07	-	-	0.07	-	-	0.92	-	-
Cortez-Lugo et al., 2015	Mexico City, Mexico	Urban	UMIC	Both	Health compromised	COPD	Non-smokers	Adult	All	Not reported	Daily activity questionnaire	-	-	-	-	-	-	-	-	-	-	-	-	-	-	-	0.0833333	-	-	0.916667	-	-
Du et al., 2010	Beijing, China	Urban	UMIC	Both	School Children and Office Worker	Not reported	Non-smokers	Adult and Child	Autumn	Not reported	Participants completed a time-activity diary (TAD) when they returned the PEM. The TAD recorded their personal information and time-activity patterns, including age, home location, sampling time, traffic-related information and possible indoor and outdoor emission sources.	0.578444	-	-	0.0544444	-	-	0.367111	-	-	-	-	-	-	-	-	0.0544444	-	-	0.945556	-	-
Hu et al., 2019	Quzhou, China	Urban	UMIC	Both	Elderly	Not reported	Both	Elderly	Winter	LPG	Time activity diary	0.767083	-	0.8	0.0104167	-	0.012605	-	-	-	-	-	-	-	-	-	0.149583	-	0.157143	0.850417	-	0.842857
									Summer			0.670833	-	0.716531	0.0458333	-	0.0420892	-	-	-	-	-	-	-	-	-	0.225	-	0.230223	0.775	-	0.769777
	Wangjiafan and Jianchencun, China	Rural	UMIC	Both	Elderly	Not reported	Both	Elderly	Summer	Biomass and LPG		0.760417	-	0.750318	0.00333333	-	0.00381194	-	-	-	-	-	-	-	-	-	0.14	-	0.15	0.86	-	0.85
									Winter			0.860833	-	0.871845	0.00833333	-	0.00711974	-	-	-	-	-	-	-	-	-	0.1	-	0.08	0.9	-	0.92
Lei et al., 2020	Shanghai, China	Urban	UMIC	Both	University Students	Healthy	Non-smokers	Adult	All	Not reported	Participants were asked to fill out a time–activity diary designed to allocate their time spent in different microenvironments during the monitoring period.	-	-	-	0.0929167	-	-	-	-	-	-	-	-	-	-	-	0.147083	-	-	0.852917	-	-
Li et al., 2019	Nanjing, China	Urban	UMIC	Both	Elderly	Healthy	Non-smokers	Elderly	Summer	Not reported	Detailed time-activity diaries (TADs) were recorded by participants whenever their locations or activities changed.	0.898	-	-	0.003	-	-	-	-	-	-	-	-	-	-	-	0.059	-	-	0.941	-	-
									Winter	Not reported		0.877	-	-	0.004	-	-	-	-	-	-	-	-	-	-	-	0.04	-	-	0.96	-	-
	Beijing, China	Urban	UMIC	Both	Elderly	Healthy	Non-smokers	Elderly	Winter	Not reported		0.902	-	-	0.009	-	-	-	-	-	-	-	-	-	-	-	0.033	-	-	0.967	-	-
									Summer	Not reported		0.882	-	-	0.011	-	-	-	-	-	-	-	-	-	-	-	0.061	-	-	0.939	-	-
Liao et al., 2019	Jalapa, Guatemala	Rural	UMIC	Female	Home worker	Not reported	Non-smokers	Adult	All	LPG & Biomass stove	Beacon system used to detect what part of the house the participant was in.	0.692308	-	-	-	-	-	-	-	-	0.264957	-	-	-	-	-	0.188034	-	-	0.811966	-	-
Lin et al., 2020	Beijing, China	Urban	UMIC	Both	University Students	Healthy	Non-smokers	Adult	All	Not reported	GPS tracking data was initially geotagged as follows according to its inferred speed of movement. The verified geotags were then categorised into eight MEs grouped under Indoors (Residence, Workplace, Dining and Shop) and Outdoors (Walking, Cycling and travelling by Bus and Metro).	0.619	33.9	-	0.0289583	-	-	0.163	38.9	-	-	-	-	0.189	-	-	0.21	-	-	0.79	-	-
Sinaga et al., 2020	Bandung, Indonesia	Urban	UMIC	Both	All	Not reported	Non-smokers	Adult	Rainy	Not reported	During their monitoring sessions at 30 min intervals, subjects were also asked to complete paper-based time-activity diaries (TADs).	0.540609	-	-	0.113896	-	-	0.310279	-	-	-	-	-	-	-	-	0.129442	-	-	0.870558	-	-
									Dry	Not reported		0.520082	-	-	0.136885	-	-	0.221447	-	-	-	-	-	-	-	-	0.172541	-	-	0.827459	-	-
Tovalin-Ahumada et al., 2007	Mexico City, Puebla, Mexico	Urban	UMIC	Male	Office Worker	Not reported	Both	Adult	Dry	Not reported	Not reported but recorded	-	-	-	-	-	-	-	-	-	-	-	-	-	-	-	0.166667	-	-	-	0.833333	-
					Traffic Worker	Not reported	Both	Adult	Dry	Not reported		-	-	-	-	-	-	-	-	-	-	-	-	-	-	-	0.583333	-	-	-	0.416667	-
Xu et al., 2018	Xingping, China	Rural	UMIC	Female	Home worker	Not reported	Non-smokers	Adult	Winter	Biomass	Questionnaire and time-activity diary were collected from each participant during the sampling period.	-	-	-	-	-	-	-	-	-	-	-	-	-	-	-	0.332	-	-	0.668	-	-
Ye et al., 2020	Pengbuxi and Gonggashan, Tibet, China	Rural	UMIC	Both	Home worker	Not reported	Both	Adult and Child	Summer	Biomass and dung	A household survey was administered to collect information on demographics, daily time-activity patterns, household fuel/stove characteristics, cooking behavior, awareness/ knowledge of HAP exposure.	0.6625	-	-	-	-	-	-	-	-	-	-	-	-	-	-	-	-	-	-	-	-
Zeng et al., 2020	Shanghai, China	Urban	UMIC	Both	Elderly	Not reported	Non-smokers	Elderly	Winter	Gas	Volunteers who took part in this survey were required to record their own activities during the instrument wearing period, including cooking, indoor activities, outdoor activities and sleep, with a resolution of 10 min.	-	-	-	-	-	-	-	-	-	0.0791667	91.4	-	-	-	-	0.160833	54.3	-	0.839167	48.2	-
	Shanghai, China	Urban	UMIC	Both	Elderly	Not reported	Non-smokers	Elderly	Winter	Gas		-	-	-	-	-	-	-	-	-	0.0779167	183.6	-	-	-	-	0.108333	162.3	-	0.895833	131.6	-
*HIC: High income country, UMIC: Upper-middle income country, LMIC: Lower-middle income country, LIC: Low income country as defined by World Bank (2020)
